# Supplementary material for: Thermophilic Chloroflexi Dominate in the Microbial Community Associated with Coal-Fire Gas Vents in the Kuznetsk Coal Basin, Russia
Source: Microorganisms. 2021 Apr 28;9(5):948. doi: 10.3390/microorganisms9050948 (PMC8146126; doi:10.3390/microorganisms9050948)
Supplement: Supplementary file 1 [file microorganisms-09-00948-s001.zip]

Archive with 1 entries (1 files):
- Supplemental table S1.xls
