# Supplementary material for: Thermophilic Chloroflexi Dominate in the Microbial Community Associated with Coal-Fire Gas Vents in the Kuznetsk Coal Basin, Russia
Source: Microorganisms. 2021 Apr 28;9(5):948. doi: 10.3390/microorganisms9050948 (PMC8146126; doi:10.3390/microorganisms9050948)
Supplement: Supplementary file 1 [file microorganisms-09-00948-s001.zip › Supplemental table S1.xls]

## Sheet: Title
	Supplementary Table S1. Relative abundance and taxonomic classification of OTUs

## Sheet: Table S1
OTU ID	OTU share (%) in RBS38	OTU share (%) in RBS38-1	Taxonomic classification (Silva database)	OTU sequence
Otu23	0.0177525	2.6126	d:Archaea(1.00),p:Crenarchaeota(1.00),c:Nitrososphaeria(1.00),o:Nitrosocaldales(1.00),f:Nitrosocaldaceae(1.00),g:Candidatus_Nitrosocaldus(1.00),s:Candidatus_Nitrosocaldus_cavascurensis(0.96)	CCAGACCTATGGGGGGCTGCAGGCGCGAAACCTCCGCAATGGGCGAAAGCCCGACGGGGTCAGTCCGAGTGGTTCCCGCTGAGGGAACCTTTTGCCAGCTGTAAACAGGCTGGCGAATAAGGGGTGGGCAAGTTTGGTGTCAGCCGCCGCGGTAATACCAGCACCCCGAGTGGTCGGGACGATTATTGGGCCTAAAGCATCCGTAGCCGGCCCAGTAAGTCCTCCGTTAAATCCAACGGCTCAACCGTTGGGCTGCGGGGGATACTGCTGGGCTAGGGGACGGGAGAGGCGAGGGGTATTCCCGGGGTAGGGGTAAAATCCACTGATCCCGGGAGGACCACCAGTGGCGAAGGCGCCTCGCTAGAACGTGCCCGACGGTGAGGGATGAAAGCTGGGGGA…
Otu109	0.775194	0.125692	d:Archaea(1.00),p:Crenarchaeota(1.00),c:Nitrososphaeria(1.00),o:Nitrososphaerales(1.00),f:Nitrososphaeraceae(1.00),g:Candidatus_Nitrososphaera(0.94)	CCAGACCTATGGGTGGCTGCAGGCGCGAAACCTCTGCAATAGGCGAAAGCCTGACAGGGTTACTCTGAGTGATGTCCGTTAAGGGCATCTTTTGGCACCTCTAAAAATGGTGCAGAATAAGGGGTGGGCAAGTCTGGTGTCAGCCGCCGCGGTAATACCAGCACCCCGAGTGGTCGGGACGATTATTGGGCCTAAAGCATCCGTAGCCGGTTCTGCAAGTCTTCCGTTAAATCCACCTGCTCAACAGATGGGCTGCGGGGGATACTACAGGGCTAGGAGGCGGGAGAGGCAAGCGGTACTCAGTGGGTAGGGGTAAAATCCTCTGATCCACTGAAGACCACCAGTGGCGAAGGCGGCTTGCCAGAACGCGCTCGACGGTGAGGGATGAAAGCTGGGGGA…
Otu67	1.85218	0.0867874	d:Bacteria(1.00),p:Acidobacteriota(1.00),c:Acidobacteriae(1.00),o:Acidobacteriales(1.00),f:Acidobacteriaceae_(Subgroup_1)(1.00),g:uncultured(0.96),s:uncultured_bacterium(0.95)	CCAGACCTATGGGGGGCTGCAGTGGGGAATTTTGCGCAATGGGGGAAACCCTGACGCAGCAACGCCGCGTGGAGGATGAAGTCCCTTGGGACGTAAACTCCTTTCGACCGGGACGATAATGACGGTACCGGAAGAAGAAGCCCCGGCTAACTTCGTGCCAGCAGCCGCGGTAATACGAGGGGGGCAAGCGTTGTTCGGAATTATTGGGCGTAAAGGGTGCGTAGGCGGTTCGGTAAGTCTTGTGTGAAATCTTCGGGCTTAACTCGAAGTCTGCACGAGAAACTGCCGGGCTGGAGTGTGGGAGAGGTGAGTGGAATTCCCGGTGTAGCGGTGAAATGCGTAGATATCGGGAGGAACACCTGTGGCGAAAGCGGCTCACTGGACCATAACTGACGCTGA…
Otu15	2.55045	2.83406	d:Bacteria(1.00),p:Acidobacteriota(1.00),c:Acidobacteriae(1.00),o:Bryobacterales(0.93),f:Bryobacteraceae(0.93),g:Bryobacter(0.93)	CCAGACCTATGGGGGGCTGCAGTGGGGAATCTTGCACAATGGGGGAAACCCTGATGCAGCGACGCCGCGTGAGCGATGAAGCCCTTCGGGGCGTAAAGCTCTTTCGACAGGAACGATGATGACGGTACCTGGAGAAGAAGCTGCGGCTAACTACGTGCCAGCAGCCGCGGTAATACGTAGGCAGCAAGCGTTGTTCGGAGTTACTGGGCGTAAAGAGTGCGTAGGCGGTCTGGCAAGTTCGGTGTGAAATCTCCCGGCTTAACCGGGAGGGTGCGCCGAAGACTGTCGGGCTGGAGTGTGGGAGAGGCAGGCGGAATTCCTGGTGTAGCGGTGAAATGCGTAGATATCAGGAGGAACACCGGTGGTGTAGACGGCCTGCTGGACCATAACTGACGCTGA…
Otu130	0.337298	0.008978	d:Bacteria(1.00),p:Acidobacteriota(1.00),c:Acidobacteriae(1.00),o:Solibacterales(0.95),f:Solibacteraceae(0.95),g:Candidatus_Solibacter(0.95),s:uncultured_Acidobacteria_bacterium(0.53)	CCAGACCTATGGGGGGCTGCAGTGGGGAATCTTGCACAATGGGGGAAACCCTGATGCAGCGACGCCGCGTGAGCGATGAAGCCCTTCGGGGTGTAAAGCTCTTTCGGCAGGGAAGAACACTGACGGTACCTGCAGAAGCAGCTGCGGCTAACTACGTGCCAGCAGCCGCGGTAATACGTAGGCAGCAAGCGTTGTTCGGAGTTACTGGGCGTAAAGGGTGTGTAGGCGGTTTTCTAAGTTCGGTGTGAAATCTCCCGGCTCAACTGGGAGGGTGCGCCGAAGACTGGAAGGCTAGAGTGCGGGAGGGGAGAGTGGAATTCCTGGTGTAGCGGTGAAATGCGTAGATATCAGGAGGAACACCGGCGGTGTAGACGGCTCTCTGGACCGTAACTGACGCTG…
Otu31	0.0710101	0.843932	d:Bacteria(1.00),p:Acidobacteriota(0.99),c:Acidobacteriae(0.99),o:Subgroup_2(0.98),f:Subgroup_2_fa(0.98),g:Subgroup_2_ge(0.98),s:uncultured_bacterium(0.94)	CCAGACCTATGGGGGGCTGCAGTGGGGAATCTTGCGCAATGGGCGAAAGCCTGACGCAGCGACGCCGCGTGGGGGATGAAGCCCTTCGGGGTGTAAACCCCTTTCGACCCGGACGAATCCCCCGCAAGGGGGTTGACGGTACGGGTAGAAGAAGCCCCGGCTAACTACGTGCCAGCAGCCGCGGTAAAACGTAGGGGGCCAGCGTTGCTCGGAATGACTGGGCGTAAAGGGTCCGTAGGCGGTGCGGCAAGTCGGAAGTGAAATCCCGGGGCTCAACTCCGGGGCGGCTTCCGAAACTGCCGCGCTAGAGTGCGGGAGAGGGGAGTGGAATTGCCGGTGTAGCGGTGAAATGCGTAGATATCGGCAGGAACACCGGAGGCGAAGGCGGCTCCCTGGACC…
Otu40	3.68069	0.191531	d:Bacteria(1.00),p:Acidobacteriota(1.00),c:Acidobacteriae(1.00),o:Subgroup_2(1.00),f:Subgroup_2_fa(1.00),g:Subgroup_2_ge(1.00)	CCAGACCTATGGGGGGCTGCAGTGGGGAATCTTGCGCAATGGGCGAAAGCCTGACGCAGCGACGCCGCGTGGGGGATGAAGCTTTTCGGAGTGTAAACCCCTTTCGACCCGGACGAATGCCCGCAAGGGAGTGACGGTACGGGTAGAAGAAGCCCCGGCTAACTACGTGCCAGCAGCCGCGGTAAGACGTAGGGGGCCAGCGTTGTTCGGAATTACTGGGTGTAAAGGGTTCGTAGGCGGTGTGGCAAGTCGGGAGTGAAATCTCTGGGCTCAACTCAGAGGCTGCTTCCGAAACTGCTGTGCTTGAGTGTGGGAGAGGCGCGTGGAATTGCAGGTGTAGCGGTGAAATGCGTAGATATCTGCAGGAACACCCGTGGCGAAAGCGGCGCGCTGGACCAC…
Otu86	1.21309	0.0119707	d:Bacteria(1.00),p:Acidobacteriota(1.00),c:Acidobacteriae(1.00),o:Subgroup_2(1.00),f:Subgroup_2_fa(1.00),g:Subgroup_2_ge(1.00),s:uncultured_Acidobacteria_bacterium(0.57)	CCAGACCTACGGGGGGCAGCAGTGGGGAATCTTGCGCAATGGGCGAAAGCCTGACGCAGCGACGCCGCGTGGGGGATGAAGCTTCTCGGAGTGTAAACCCCTTTCGATCCGGACGAATGCCCGCAAGGGAGTGACGGTACGGATATAAGAAGCCCCGGCTAACTACGTGCCAGCAGCCGCGGTAAGACGTAGGGGGCCAGCGTTGTTCGGAATTACTGGGTGTAAAGGGTTCGTAGGCGGTGTAGCAAGTCGGGAGTGAAATCTATGGGCTTAACCCATAGGCTGCTTCCGAAACTGCTGTGCTTGAGTGTGGGAGAGGCGCGTGGAATTGCAGGTGTAGCGGTGAAATGCGTAGATATCTGCAGGAACACCCGTGGCGAAAGCGGCGCGCTGGACCAC…
Otu87	0.0650926	0.008978	d:Bacteria(1.00),p:Acidobacteriota(1.00),c:Blastocatellia(1.00),o:11-24(1.00),f:11-24_fa(1.00),g:11-24_ge(1.00)	CCAGACCTATGGGGGGCTGCAGTGGGGAATTTTGGGCAATGGGCGCAAGCCTGACCCAGCAACGCCGCGTGAGGGAGGAAATCCTTCGGGATGTAAACCTCACAAGTAAGGGAAGAGCGCTCGGAGTCTAATAAACTCCGAGTTCGACGGTACCTTACGTAAGCCACGGCTAACTACGTGCCAGCAGCCGCGGTAATACGTAGGTGGCAAGCGTTGTTCGGAATTATTGGGCGTAAAGGGCGCGTAGGCGGCCTTGTAAGTCAGCTGTGAAAGCCCGGGGCTCAACTCCGGAGGGTCGGCTGATACTGCAGGGCTAGAGTACGGAAGAGGTAGCTGGAATTCCCGGTGTAGCGGTGAAATGCGTAGATATCGGGAGGAACACCTGAGGCGAAGGCGGGC…
Otu52	0	0.371091	d:Bacteria(1.00),p:Acidobacteriota(0.90),c:Blastocatellia(0.90),o:Blastocatellales(0.67),f:Blastocatellaceae(0.67),g:Stenotrophobacter(0.09),s:uncultured_bacterium(0.85)	CCAGACCTATGGGGTGCAGCAGTCGGGAATCTTGGGCAATGGGCGAAAGCCTGACCCAGCAACGCCGCGTGAGGGATGAAGTCCTTCGGGATGTAAACCTCGTAAGCATGGGAAGAATAAATGACGGTACCATGCGTAAGCCCCGGCTAACTACGTGCCAGCAGCCGCGGTAATACGTAGGGGGCTAGCGTTGTTCGGATTTACTGGGCGTAAAGCGCGTGTAGGCGGTACATTAAGTCAGCTGTTAAATTCCCGAGCTTAACTCGGGAAAGTCGGCTGATACTGATGTGCTAGAGTGCAGAAGAGGCAACTGGAATTCTCGGTGTAGCGGTGAAATGCGTAGATATCGAGAGGAACACCGGAGGCGAAGGCGAGTTGCTGGTCTGACACTGACGCTGA…
Otu16	3.68661	0.40401	d:Bacteria(1.00),p:Acidobacteriota(1.00),c:Blastocatellia(1.00),o:Blastocatellales(0.99),f:Blastocatellaceae(0.99),g:uncultured(0.80),s:Acidobacteria_bacterium_Ga0074141(0.61)	CCAGACCTATGGGGGGCTGCAGTCGGGAATTTTGGGCAATGGGCGAAAGCCTGACCCAGCAACGCCGCGTGAGGGATGAAGTTTTTCGGAATGTAAACCTCAAAAGAGTGGGAAGAATAAATGACGGTACCACTTATAAGCTCCGGCTAACTACGTGCCAGCAGCCGCGGTAATACGTAGGGAGCAAGCGTTGTTCGGATTTACTGGGCGTAAAGGGCGCGTAGGCGGCGCGTTAAGTCAGCTGTGAAATCTCCGAGCTTAACTCGGCAGCGGCCAGCTGATACTGATGCGCTAGAGTGCAGAAGGGGCAACCGGAATTCTTGGTGTAGCGGTGAAATGCGTAGATATCAAGAGGAACACCAGAGGCGAAGGCGGGTTGCTGGGCTGACACTGACGCTG…
Otu97	0.615421	0.302259	d:Bacteria(1.00),p:Acidobacteriota(1.00),c:Blastocatellia(1.00),o:Pyrinomonadales(0.97),f:Pyrinomonadaceae(0.97),g:RB41(0.97),s:uncultured_bacterium(0.81)	CCAGACCTATGGGGGGCTCCAGTCGGGAATTTTGGGCAATGGGCGCAAGCCTGACCCAGCAACGCCGCGTGAAGGATGAAATCCTTCGGGATGTAAACTTCGCAAGCACGGGACGAATAAGCCGGCGATAAGACCGCCGGCGATGACGGTACTGTGCGTAAGCTCCGGCTAACTCCGTGCCAGCAGCCGCGGTAATACGGGGGGAGCAAGCGTTGTTCGGATTTACTGGGCGTAAAGGGCGCGTAGGCGGCCGACGCAAGTCACTTGTGAAATCTCCGGGCTCAACCCGGCAGCGGCCAAGTGATACTGTGTGGCTAGAGTGCGGAAGGGGCCACTGGAATTCTCGGTGTAGCGGTGAAATGCGTAGATATCGAGAGGAACACCTGAGGCGAAGGCGGG…
Otu55	0	2.47194	d:Bacteria(1.00),p:Acidobacteriota(1.00),c:Blastocatellia(1.00),o:Pyrinomonadales(1.00),f:Pyrinomonadaceae(1.00),g:Pyrinomonas(1.00),s:uncultured_bacterium(1.00)	CCAGACCTATGGGGGGCAGCAGTCGGGAATCTTGGGCAATGGGCGCAAGCCTGACCCAGCAACGCCGCGTGGAGGATGAAGTCCTTCGGGATGTAAACTCCGAAAGAAGGGGACGAATAAGCGCGGGCTAATACCCCGTGCGATGACGGTACCCTTTGTAAGCCCCGGCTAACTACGTGCCAGCAGCCGCGGTAATACGTAGGGGGCAAGCGTTGTTCGGATTTACTGGGCGTAAAGCGCGCGTAGGCGGCACTGCAAGTCACTTGTGAAATCTCCGGGCTTAACCCGGTAGGGGCCAAGTGATACTGCAGAGCTAGAGTGCGGAAGAGGCAGCTGGAATTCTCGGTGTAGCGGTGAAATGCGTAGATATCGAGAGGAACACCGGTGGCGAAGGCGGGC…
Otu63	1.96461	0.173575	d:Bacteria(1.00),p:Acidobacteriota(1.00),c:Blastocatellia(1.00),o:Pyrinomonadales(1.00),f:Pyrinomonadaceae(1.00),g:RB41(1.00),s:uncultured_bacterium(1.00)	CCAGACCTATGGGGGGCTGCAGTCGGGAATTTTGGGCAATGGGCGCAAGCCTGACCCAGCAACGCCGCGTGAAGGATGAAGTCTTTCGGGATGTAAACTTCGTAAGAATGGGACGAATAAGAAAAGGCTAATACCCTTTTCGATGACGGTACCATTCGTAAGCTCCGGCTAACTTCGTGCCAGCAGCCGCGGTAATACGAGGGGAGCAAGCGTTGTTCGGATTTACTGGGCGTAAAGGGCGCGTAGGCGGCGCAACAAGTCAGTTGTGAAATCTCTGAGCTTAACTCAGAGCGGTCAACTGATACTGTCGTGCTAGAGTGCAGAAGGGGCTACTGGAATTCTCGGTGTAGCGGTGAAATGCGTAGATATCGAGAGGAACACCGGCGGCGAAGGCGGGTA…
Otu69	0.408308	0.08978	d:Bacteria(1.00),p:Actinobacteriota(1.00),c:MB-A2-108(1.00),o:MB-A2-108_or(1.00),f:MB-A2-108_fa(1.00),g:MB-A2-108_ge(1.00),s:uncultured_actinobacterium(0.72)	CCAGACCTATGGGGGGCTGCAGTGGGGAATCTTGCGCAATGGGCGAAAGCCTGACGCAGCGACGCCGCGTGGGGGATGAAGGCCCTCGGGTTGTAAACCCCTTTCGGCAGGGACGAAGCGAGAGTGACGGTACCTGCAGAAGAAGCTCCGGCTAACTACGTGCCAGCAGCCGCGGTAAGACGTAGGGAGCGAGCGTTGTCCGGATTCATTGGGCGTAAAGCGCGCGTAGGCGGTCGTGCAAGTCGGTTGTGAAATCCCGGGGCTCAACCCCGGGACTGCGTCCGATACTGCTCGACTCGAGGCAGGTAGGGGAGATCGGAATTCCTGGTGTAGCGGTGAAATGCGCAGATATCAGGAGGAACACCGGTGGCGAAGGCGGATCTCTGGGCCTGTCCTGAC…
Otu8	0.153855	0.04489	d:Bacteria(1.00),p:Actinobacteriota(1.00),c:Actinobacteria(1.00)	CCAGACCTATGGGGGGCTGCAGTGGGGAATCTTGCGCAATGGGCGGAAGCCTGACGCAGCGACGCCGCGTGGGGGATGAAGGCCTTCGGGTTGTAAACCTCTTTCAGCGGGGAAGAAGCTCCCTTTGGGGGTGACGGTACCCGCAGAAGAAGCACCGGCTAACTACGTGCCAGCAGCCGCGGTAATACGTAGGGTGCGAGCGTTGTCCGGATTTATTGGGCGTAAAGGGCTCGTAGGCGGCCTGTCACGTCGGATGTGAAAACCCGGGGCTTAACTTCGGGCTTGCATTCGATACGGGCAGGCTAGAGTCCGGCAGGGGAGACTGGAATTCCTGGTGTAGCGGTGAAATGCGCAGATATCAGGAGGAACACCGGTGGCGAAGGCGGGTCTCTGGGCCGG…
Otu65	1.27818	1.35568	d:Bacteria(1.00),p:Actinobacteriota(1.00),c:Actinobacteria(1.00),o:Corynebacteriales(1.00),f:Mycobacteriaceae(0.99),g:Mycobacterium(0.99),s:Mycobacterium_xenopi(0.54)	CCAGACCTATGGGGGGCTGCAGTGGGGAATATTGCACAATGGGCGCAAGCCTGATGCAGCGACGCCGCGTGGGGGATGACGGCCTTCGGGTTGTAAACCTCTTTCAGCCTCGACGAAGCTGCGGGTTTTCTCGTGGTGACGGTAGGGGCAGAAGAAGCACCGGCCAACTACGTGCCAGCAGCCGCGGTAATACGTAGGGTGCAAGCGTTGTCCGGAATTACTGGGCGTAAAGAGCTCGTAGGCGGCTTGTCGCGTTGTTCGTGGAATGCCACAGCTTAACTGTGGGCGTGCGGGCGATACGGGCAGGCTGGAGTGCTGCAGGGGAGACTGGAATTCCTGGTGTAGCGGTGGAATGCGCAGATATCAGGAGGAACACCGGTGGCGAAGGCGGGTCTCTGG…
Otu50	2.367	0.284303	d:Bacteria(1.00),p:Actinobacteriota(1.00),c:Actinobacteria(1.00),o:Pseudonocardiales(1.00),f:Pseudonocardiaceae(1.00),g:Pseudonocardia(1.00),s:uncultured_bacterium(0.91)	CCAGACCTATGGGGGGCTGCAGTGGGGAATATTGCGCAATGGGCGGAAGCCTGACGCAGCGACGCCGCGTGGGGGATGACGGCCTTCGGGTTGTAAACCTCTTTCGACCTTGACGAAGCCTCGCGTTGGTGGGGTGACGGTAGGGGTAGAAGAAGCACCGGCCAACTACGTGCCAGCAGCCGCGGTAACACGTAGGGTGCGAGCGTTGTCCGGAATTATTGGGCGTAAAGAGCTCGTAGGCGGTGTGTCGCGTCGGCCGTGAAAACCTGCAGCTTAACTGTGGGCGTGCGGTCGATACGGGCATCACTGGAGTTCGGCAGGGGAGACTGGAATTCCTGGTGTAGCGGTGAAATGCGCAGATATCAGGAGGAACACCGGTGGCGAAGGCGGGTCTCTGGG…
Otu36	0.278123	0.0568607	d:Bacteria(1.00),p:Actinobacteriota(0.99),c:Actinobacteria(0.99),o:Streptosporangiales(0.93),f:Thermomonosporaceae(0.93),g:Thermomonosporaceae_ge(0.93),s:Streptomyces_thermoautotrophicus(0.93)	CCAGACCTATGGGTGGCTGCAGTGGGGAATCTTGCGCAATGGGCGAAAGCCTGACGCAGCGACGCCGCGTGGGGGAAGAAGGCCTTCGGGTTGTAAACCCCTTTCGGCGGGGACGAAGCCGCCGGCGGCCCCGGCGGTGACGGTACCCGCAGAAGAAGCGCCGGCTAACTACGTGCCAGCAGCCGCGGTAACACGTAGGGCGCGAGCGTTGTCCGGACTTACTGGGCGTAAAGGGCTCGTAGGCGGTCCGCCGCGTCGGGTGTGAAAGACCGCGGCTCAACCGCGGAACCGCACTCGATACGGGCGGACTAGAGGCCGGCAGGGGCGAGTGGAATTCCCGGTGTAGCGGTGAAATGCGCAGATATCGGGAAGAACACCGGTGGCGAAGGCGGCTCGCTG…
Otu30	0.18936	0.191531	d:Bacteria(1.00),p:Actinobacteriota(1.00),c:Actinobacteria(1.00),o:Streptosporangiales(1.00),f:Thermomonosporaceae(1.00),g:Thermomonosporaceae_ge(1.00),s:Streptomyces_thermoautotrophicus(1.00)	CCAGACCTATGGGGGGCTGCAGTGGGGAATCTTGCGCAATGGGCGAAAGCCTGACGCAGCGACGCCGCGTGGGGGAAGAAGGCCTTCGGGTTGTAAACCCCTTTCGGCGGGGACGAAGCCGCCGGTGGCCCCGGCGGTGACGGTACCCGCAGAAGAAGCGCCGGCTAACTACGTGCCAGCAGCCGCGGTAATACGTAGGGCGCGAGCGTTGTCCGGATTTACTGGGCGTAAAGGGCTCGTAGGCGGTCCGTCGCGTCGACTGTGCAAGCCCGCGGCTCAACCGCGGATCCGCAGCCGATACGGGCGGACTAGAGGGCGGTAGAGGCGAGTGGAATTCCCGGTGTAGCGGTGAAATGCGCAGATATCGGGAGGAACACCGGTGGCGAAGGCGGCTCGCTG…
Otu22	1.2841	0.502768	d:Bacteria(1.00),p:Actinobacteriota(1.00),c:Actinobacteria(1.00),o:Streptosporangiales(1.00),f:Thermomonosporaceae(1.00),g:Thermomonosporaceae_ge(1.00),s:Streptomyces_thermoautotrophicus(1.00)	CCAGACCTATGGGGGGCAGCAGTGGGGAATCTTGCGCAATGGGCGAAAGCCTGACGCAGCGACGCCGCGTGAGGGATGAAGGCCTTCGGGTTGTAAACCTCTTTCAGCAGGGAAGAAGCTCCCTTGTGGGGTGACGGTACCTGCAGAAGAAGCGCCGGCTAACTACGTGCCAGCAGCCGCGGTAATACGTAGGGCGCGAGCGTTGTCCGGATTTATTGGGCGTAAAGGGCTCGTAGGCGGTCTGTCGCGTCGGATGTGAAAACCCGGGGCTTAACTCCGGGCCTGCATTCGATACGGGCAGACTAGAGTCCGGCAGGGGAGACTGGAATTCCTGGTGTAGCGGTGAAATGCGCAGATATCAGGAGGAACACCGGTGGCGAAGGCGGGTCTCTGGGCCGG…
Otu105	0	0.00598534	d:Bacteria(1.00),p:Actinobacteriota(1.00),c:Rubrobacteria(1.00),o:Rubrobacterales(1.00),f:Rubrobacteriaceae(1.00),g:Rubrobacter(1.00)	CCAGACCTATGGGGGGCTCCAGTCGGGAATCTTGCGCAATGGGCGAAAGCCTGACGCAGCAACGCCGTGTGGGCGATGAAGGCCTTCGGGTCGTAAAGCCCTGTTGTTGGGGACGAAGGGCGAAGGGTTAATAGCCCCTAGCCTGACGGTACCCTTCGAGGAAGCCCCGGCTAACTACGTGCCAGCAGCCGCGGTAATACGTAGGGGGCGAGCGTTGTCCGGAATTATTGGGCGTAAAGAGCGTGTAGGCGGTTCGGTAAGTCTGCTGTGAAAACCCGGGGCTCAACCCCGGGCGTGCAGTGGATACTGCCGGGCTAGAGGGCGGTAGAGGCGAGTGGAATTCCCGGTGTAGCGGTGAAATGCGCAGATATCGGGAGGAACACCAGTAGCGAAGGCGGC…
Otu46	0	0.610504	d:Bacteria(1.00),p:Aquificota(1.00),c:Aquificae(1.00),o:Aquificales(1.00),f:Aquificaceae(1.00),g:Hydrogenobacter(1.00),s:Hydrogenobacter_thermophilus_TK-6(0.61)	CCAGACCTATGGGGGGCTGCAGTGGGGAATCGTGGGCAATGGGCGAAAGCCTGACCCCGCGACGCCGCGTGGAGGAAGAAGCCCTTCGGGGTGTAAACTCCTGTCAGGGGGGAAGATGCTCACAGAGGCGAACAGTCTCTGTGGGTGACTGTACCCCCAGAGGAAGGGACGGCTAACTACGTGCCAGCAGCCGCGGTAATACGTAGGTCCCGAGCGTTGCGCGAATTTACTGGGCGTAAAGCGTCCGCAGCCGGATGGGTAAGCGGTTTGTCAAAGCCCACCGCTTAACGGTGGAAAGGCATACCGAACTGCCCATCTTGAGGCACGCTCAGGTAGGCGGAATTCCCGGTGTAGCGGTGAAATGCGTAGATATCGGGAGGAACACCGGTGGCGAAGGCG…
Otu25	0.159773	2.78617	d:Bacteria(1.00),p:Bacteroidota(1.00),c:Bacteroidia(1.00),o:Chitinophagales(0.92)	CCAGACCTATGGGGGGCTGCAGTAAGGAATATTGGTCAATGGGCGCAAGCCTGAACCAGCCATGCCGCGTGCAGGATGAAGGCCCTCAGGGTTGTAAACTGCTTTTCTCAGGGAAGAAACCCTCGTTTTCTAACGAGGCTGACGGTACCTGAGGAATAAGCACCGGCTAACTCCGTGCCAGCAGCCGCGGTAATACGGAGGGTGCGAGCGTTATCCGGATTCACTGGGTTTAAAGGGTGTGTAGGCGGGCAGGTAAGTCAGCGGTGAAAGCCCCGAGCTTAACTTGGGAATTGCCGTTGATACTATCTGTCTTGAATGTTGTGGAGGCGAGCGGAATATGGCATGTAGCGGTGAAATGCTTAGATATGCCATAGAACACCGATTGCGAAGGCAGCTCGC…
Otu71	0	0.143648	d:Bacteria(1.00),p:Bacteroidota(1.00),c:Bacteroidia(1.00),o:Chitinophagales(1.00),f:Chitinophagaceae(1.00),g:Filimonas(0.54)	CCAGACCTATGGGGGGCTGCAGTAAGGAATATTGGTCAATGGACGCAAGTCTGAACCAGCCATGCCGCGTGGAGGATGAAGGTCCTCTGGATTGTAAACTTCTTTTATCTGGGGCGAAACAGCGGGTATCGACCTGCCTTGACAGTACCAGATGAATAAGCACCGGCTAACTCCGTGCCAGCAGCCGCGGTAATACGGAGGGTGCAAGCGTTATCCGGATTCACTGGGTTTAAAGGGTGCGTAGGCGGGCTGTTAAGTCAGTGGTGAAATCCTGGAGCTTAACTCCAGAACTGCCATTGATACTAATGGTCTTGAATTTCCTGGAGGTCAGCGGAATATGTCATGTAGCGGTGAAATGCTTAGATATGACATAGAACACCGATTGCGCAGGCAGCTGAC…
Otu73	0.011835	0.861888	d:Bacteria(1.00),p:Bacteroidota(1.00),c:Kapabacteria(1.00),o:Kapabacteriales(1.00),f:Kapabacteriales_fa(1.00),g:Kapabacteriales_ge(1.00)	CCAGACCTATGGGGGGCTGCAGTGAGGAATATTGGGCAATGGGCGCAAGCCTGACCCAGCGACGCCGCGTGTGGGATGACAGGGCTATGCCTTGTAAACCACTGTCGGGTGGGACGAAAAGCGAGCTACGGCTCGCCGGGACGGTACCACCAAAGGAAGGGTCGGCTAACTACGTGCCAGCAGCCGCGGTAATACGTAGGACCCAAGCGTTATCCGGATTCACTGGGTGTAAAGGGTGTGTAGGCGGGCGTGCGCGTCTGGGGTGAAAGGTTCCGGCTCAACCGGAAATATGCCTTGGATACGGCACGTCTTGGGTGCGGGAGAGGACGGTGGAATTCCTGGTGTAGCGGTGAAATGCGTAGATATCAGGAGGAACACCAGTGGCGAAGGCGGCCGTCT…
Otu57	0.378721	2.46297	d:Bacteria(1.00),p:Chloroflexi(0.73)	CCAGACCTACGGGTGGCAGCAGCGAGGGGTCTTGCGCAATGGGCGACAGCCTGACGCAGCGACGCCGCGTGGGCGATGACGGCCTTCGGGTTGTAAAGCCCTTTTGTCGGGGACGAGTGAGGACGGTACCCGACGAAGAAGCCACGGCTAACTACGTGCCAGCAGCCGCGGTAAGACGTAGGTGGCGAGCGTTGTCCGGATTCACTGGGCGTAAAGCGCGCGTAGGCGGTGCGGTGCGTCCGTCGTGAAAGCGCCTGGCTCAACCGGGCGAGGGCGGCGGAGACGGCCGCACTGGAGGGCCTCAGAGGCCGGTGGAATTCCCGGTGGAGCGGTGAAATGCGTAGAGATCGGGAGGAACACCCGTGGCGAAGGCGGCCGGCTGGGGGGTCCCTGACGCTG…
Otu96	1.21901	0.122699	d:Bacteria(1.00),p:Chloroflexi(1.00),c:JG30-KF-CM66(0.99),o:JG30-KF-CM66_or(0.99),f:JG30-KF-CM66_fa(0.99),g:JG30-KF-CM66_ge(0.99),s:uncultured_bacterium(0.99)	CCAGACCTATGGGGTGCAGCAGCAGGGAATTTTGGTCAATGGGCGAAAGCCTGAACCAGCAACGCCGCGTGGGGGATGAAGGCTCTCGGGTCGTAAACCCCTTTTGCCGGGGAAGATAATGACGGTACCCGGCGAATAAGCCACGGCTAACTACGTGCCAGCAGCCGCGGTAATACGTAGGTGGCAAGCGTTGTCCGGATTTATTGGGCGTAAAGCGCGCGCAGGCGGTCCGTTTAGTCCGAGGTGAAATCTCCCGGCTCAACTGGGAGGGGTCTTCGGATACTGGCGGACTGGAGGAGAGCAGAGGTGAGCGGAATTCTCGGTGTAGTGGTGAAATGCGTAGATATCGAGAGGAACACCAGTGGCGAAGGCGGCTCACTGGGCTCCACCTGACGCTGA…
Otu90	0.0769276	0.191531	d:Bacteria(1.00),p:Chloroflexi(1.00),c:KD4-96(1.00),o:KD4-96_or(1.00),f:KD4-96_fa(1.00),g:KD4-96_ge(1.00)	CCAGACCTATGGGGGGCAGCAGTCGGGAATTTTGCGCAATGGGCGAAAGCCTGACGCAGCAACGCCGCGTGAGGGATGAAGGCCTTCGGGTCGTAAACCTCTTTTCTCAGGGACGATGATGACGGTACCTGAGGAATAAGCCACGGCTAACTACGTGCCAGCAGCCGCGGTAATACGTAGGTGGCGAGCGTTGTCCGGATTTACTGGGCGTAAAGAGCGCGCAGGCGGTCGGCCAAGTCGAGTGTGAAAGCCCCCGGCTCAACTGGGGAGGGTCACTCGATACTGGCCGACTCGAAGGCGGGAGAGGGAAGCGGAATTCCCGGTGTAGCGGTGAAATGCGTAGATATCGGGAGGAACACCAGTGGCGAAGGCGGCTTCCTGGCCCGTTCTTGACGCTGA…
Otu74	0.0828451	0.197516	d:Bacteria(1.00),p:Chloroflexi(0.74),c:TK10(0.51),o:TK10_or(0.51),f:TK10_fa(0.51),g:TK10_ge(0.51),s:uncultured_bacterium(0.72)	CCAGACCTATGGGGGGCTCCAGTCGGGAATCTTGGGCAATGGGCGCAAGCCTGACCCAGCAACGCCGCGTGCGGGAGGAAGCCCTGCGGGGTGTAAACCGCGGTGGCCGGGGACGATGGTGACGGTACCCGGCGCCAAGGGCCGACCAACTACGTGCCAGCAGTCGCGGTAAGACGTAGGGCCCGAGCGTTGCCCGGATTTATTGGGCGTACAGCGCGCGTCGGCGGCCGGGCTGGTCGCCCGTGAAATCGCCCGGCTCAACCGGGCGGCGTCGGGCGAGACCGCCCGGCTCGAGCGAGGCAGAGGGACGCGGAATTCCCGGTGGAGCGGTGAAATGCGTAGAGATCGGGAGGAACACCCGTGGCGAAGGCGGCGTCCTGGGCCTCTGCTGACGCTCAA…
Otu66	0.011835	1.10429	d:Bacteria(1.00),p:Chloroflexi(0.99),c:TK10(0.90),o:TK10_or(0.90),f:TK10_fa(0.90),g:TK10_ge(0.90),s:uncultured_bacterium(0.91)	CCAGACCTATGGGTGGCTGCAGTTAGGAATTTTGGGCAATGGGCGCAAGCCTGACCCAGCAACGCCGCGTGGGGGAAGAAGCCCTTCGGGGTGTAAACCCCTTTTCCACGGGACGAGGTTGGACGGTACCGTGGGAAGAAGCCCCGGCTAACTACGTGCCAGCAGCCGCGGTAAGACGTAGGGGGCGAGCGTTGTCCGGATTCACTGGGCGTAAAGCGCGCGCAGGCGGCCCGCAGAGCCTGGCGTGAAAGCCCCTGGCTCAACTGGGGGAGGTCGTTGGGGACCTGCGGGCTGGAGGCCGGTAGGGGCGAGTGGAATTCCCGGTGTAGTGGTGGAATGCGTAGAGATCGGGAGGAACACCAGTGGCGAAGGCGGCTCGCTGGACCGGACCTGACGCTC…
Otu21	0.00591751	1.18809	d:Bacteria(1.00),p:Chloroflexi(1.00),c:TK10(1.00),o:TK10_or(1.00),f:TK10_fa(1.00),g:TK10_ge(1.00),s:uncultured_bacterium(1.00)	CCAGACCTATGGGGGGCTGCAGTCAGGAATCTTGGGCAATGGGCGCAAGCCTGACCCAGCAACGCCGCGTGGGGGAAGAAGCCCTTCGGGGTGTAAACCCCTTTTCCACGGGACGAGGTTGGACGGTACCGTGGGAAGAAGCCCCGGCTAACTACGTGCCAGCAGCCGCGGTAAGACGTAGGGGGCGAGCGTTGCCCGAATTCACTGGGCGTAAAGTGCGCGTAGGCGGTTGGGCAAGTCGCGCGTGAAATCTCCCGGCTTAACCGGGAGGGGCCGCGCGAGACTGCTCGGCTTGAGCAAGGCAGAGGGCAGTGGAATTCCCGGTGGAGCGGTGAAATGCGTAGATATCGGGAGGAACGCCAGTGGCGAAGGCGGCTGCCTGGGCCTCTGCTGACGCTG…
Otu9	7.37322	0.903786	d:Bacteria(1.00),p:Chloroflexi(1.00),c:Anaerolineae(0.99),o:RBG-13-54-9(0.99),f:RBG-13-54-9_fa(0.99),g:RBG-13-54-9_ge(0.99),s:uncultured_bacterium(0.72)	CCAGACCTATGGGGGGCTGCAGCGAGGAATATTGCGCAATGGGCGAAAGCCTGACGCAGTAACGCCGCGTGAGGGAAGAAGACCTTCGGGTTGTAAACCTCTTTTATGGGGGACGAGCGAGGACGGTACCTCGGGAATAAGTCTCGGCTAACTACGTGCCAGCAGCCGCGGTAAGACGTAGGAGGCGAGCGTTATCCGGATTCACTGGGCGTAAAGGGCATGTAGGCGGACGTGCAAGTCGTGTGTTAAAGCCCCTGGCTCAACTGGGGGAGGTCATACGAAACTGTGCGACTAGAGGGCAGCAGAGGCACGTGGAACTCCCGGTGTAGCGGTGGAATGCGTAGAGATCGGGAAGAACACCAGTGGCGAAGGCGGCGTGCTGGGCTGCACCTGACGCTG…
Otu101	0.112433	0.00299267	d:Bacteria(1.00),p:Chloroflexi(1.00),c:Anaerolineae(1.00),o:SBR1031(1.00),f:A4b(0.95),g:A4b_ge(0.83),s:uncultured_bacterium(0.71)	CCAGACCTATGGGGGGCTGCAGTGAGGGATATTGCGCAATGGGGGCAACCCTGACGCAGCGACGCCGCGTGGGTGACGAAGGTCTTCGGATCGTAAAGCCCTTTTCTGCGTGACGAGGACAAGGACGGTAGCGCAGGAAGAAGTCTCGGCTAACTACGTGCCAGCAGCCGCGGTAAAACGTAGGAGACGAGCGTTATCCGGAGTGACTGGGCGTAAAGGGCGTGCAGGCGGCTGGATAAGTCTGCTGTGAAAGACTTCGGCTCAACCGGGGGAGGTCAGCGGAGACTGTCGAGCTAGAGCGTGACAGAGGTGTGTGGAATTCCGGGTGTAGTGGTGAAATGCGTAGAGATCCGGAGGAACACCAGAGGCGAAGGCGGCACACTGGGTCATGGCTGACGC…
Otu10	7.17202	2.50486	d:Bacteria(1.00),p:Chloroflexi(1.00),c:Anaerolineae(1.00),o:SBR1031(1.00),f:SBR1031_fa(1.00),g:SBR1031_ge(1.00),s:uncultured_bacterium(0.95)	CCAGACCTATGGGGGGCAGCAGTAAGGGATATTGCGCAATGGGCGAAAGCCTGACGCAGCAACGCCGCGTGCAGGAGGACGGCCTTCGGGTCGTAAACTGCTTTGGGGCGGGACGAGGAAGGACGGTACCGCCACAACAAGTCACGGCTAACTACGTGCCAGCAGCCGCGGTAAAACGTAGGTGGCAAGCGTTATCCGGATTTACTGGGCGTAAAGCGTGTGCAGGCGGCCTGTCAAGTGGTGTATGAAATCGCCCGGCTCAACCGGGCGCGGCTATGCCAGACTGAGAGGCTGGAGGCTGACAGAGGGGGGTGGAATTCCGGGTGTAGTGGTGAAATGCGTAGAGATCCGGAGGAACCCCAGAGGCGAAGGCGGCCCCCTGGGTCAGCCCTGACGCTC…
Otu77	0.384638	0.0149633	d:Bacteria(1.00),p:Chloroflexi(0.98),c:Chloroflexia(0.98),o:Chloroflexales(0.98),f:Roseiflexaceae(0.98),g:Roseiflexus(0.46),s:uncultured_bacterium(0.55)	CCAGACCTATGGGGGGCTGCAGCAAGGAATTTTCGGCAATGGGCGCAAGCCTGACCGAGCAACGCCGCGTGCGGGATGACGGCCTTCGGGTTGTAAACCGCTTTTGGGGGGGATGACACCGACCGTACCCCCCGAATCAGGCTCGGCTAACTCTGTGCCAGCAGCCGCGGTAAGACAGAGGAGCCAAGCGTTGTCCGGACTGACTGGGCGTAAAGCGTCCGCAGGTGGCATGCCAAGTGGGGTGTGAAAGCCGGTGGCTTAACCGCCGGAGGCCATTCCAAACTGGCACGCTGGAGCCGGGCAGAGGGTGCCGGAATTGCCGGTGTAGTGGTGAAATGCGTAGAGATCGGCAGGAAGACCAAGGGGGAAGCCAGGCACCTGGGCCCGCGCTGACACTCA…
Otu2	0.0177525	6.49708	d:Bacteria(1.00),p:Chloroflexi(0.99),c:Chloroflexia(0.99),o:Chloroflexales(0.99),f:Roseiflexaceae(0.97),g:uncultured(0.86),s:uncultured_bacterium(0.82)	CCAGACCTATGGGGGGCTGCAGCAAGGAATTTTCGGCAATGGGGGCAACCCTGACCGAGCAACGCCGCGTGGAGGAAGACGGCCTTCGGGTTGTAAACTCCTTTTCGGGGGGACGAACAGGACGGTACCCCCGGAATAAGCCTCGGCTAACTCTGTGCCAGCAGCCGCGGTAAGACAGAGGAGGCAAGCGTTGTCCGGACTTACTGGGCGTAAAGCGCACGCAGGTGGTGCGGCAAGTGCGGTGTGAAAGCGCACGGCTTAACCGTGCGAGGCCATCGCAAACTGCCGCACTCGAGCCGTGCAGAGGCCAGTGGAATTGCCGGTGTAGTGGTGAAATGCGTAGAGATCGGCAGGAACACCCAAGGGGAAGCCAGCTGGCTGGGCACGCGCTGACACTCA…
Otu4	0.02367	0.200509	d:Bacteria(1.00),p:Chloroflexi(0.96),c:Chloroflexia(0.96),o:Kallotenuales(0.87),f:AKIW781(0.87),g:AKIW781_ge(0.87)	CCAGACCTATGGGGGGCTGCAGCAAGGAATCTTCGGCAATGGGCGCAAGCCTGACCGAGCAACGCCGCGTGGAGGACGACGGCCTTCGGGTTGTAAACTCCTTTTCGTGGGGACGACACGGACGGTACCCACGGAATCAGCCCCGGCTAACTCTGTGCCAGCAGCCGCGGTAAGACAGAGGGGGCAAGCGTTGTCCGGATTTACTGGGCGTACAGCGCGCGCAGGCGGCGCGCCAGGCACCCGGTGACAGTCTCCCGCTCAATGGGAGGAGGTCTGGGTGGACCGGCGCGCTGGAGGCCGTGAGAGGGTGATGGAACGCCCGGTGGAGCGGTGAAATGCGTAGAGATCGGGCAGAACACCAGTGGGGAAGCCGGTCACCTGGCACGGACCTGACGCTGA…
Otu29	0	2.28341	d:Bacteria(1.00),p:Chloroflexi(1.00),c:Chloroflexia(0.99),o:Thermomicrobiales(0.99),f:Thermomicrobiaceae(0.99),g:Thermomicrobium(0.96)	CCAGACCTATGGGGGGCAGCAGCAGGGAATCTTCCGCAATGGGGGCAACCCTGACGGAGCGACGCCGCGTGGAGGACGACGCCCTGCGGGGTGTAAACTCCTGTTCGGGGGGACGAAGGCAGTGACGGTACCCTCGGAGCAAGCCCCGGCTAACTCCGTGCCAGCAGCCGCGGTAAGACGGAGGGGGCGAGCGTTGCCCGGAGTCACTGGGCGTAAAGGGCGCGTAGGCGGCTGGGCGCGCCGCGCGTGAAAGCCCCCGGCTCAACCGGGGAGGGTCGCGCGGGACGGTCTGGCTCGAGGGCGGGAGAGGCGGGTGGAATTCCCGGTGTAGCGGTGAAATGCGTAGAGCTCGGGAGGAACACCGGTGGCGAAGGCGGCCCGCTGGCCCGTACCTGACGC…
Otu111	0	0.071824	d:Bacteria(1.00),p:Chloroflexi(0.94),c:Chloroflexia(0.94),o:Thermomicrobiales(0.94),f:Thermomicrobiaceae(0.91),g:Thermomicrobium(0.67)	CCAGACCTATGGGGTGCTGCAGCAGGGAATCTTCCGCAATGGGCGCAAGCCTGACGGAGCGACGCCGCGTGGAGGATGACGCCCTTCGGGGTGTAAACTCCTGTTCGGGGGGACGAAGGGAGTGACGGTACCCCCGGAGCAAGCCCCGGCTAACTACGTGCCAGCAGCCGCGGTAACACGTAGGGGGCGAGCGTTGCCCGGAATCACTGGGCGTAAAGGGCGCGTAGGCGGCCTGGCGCGCCGCTCGTGAAAGCCCCCGGCTCAACCGGGGAGGGTCGGGCGGGACGGCCGGGCTCGAGGGCGGGAGAGGCGGGTGGAATTCCCGGTGTAGCGGTGAAATGCGTAGAGATCGGGAGGAACACCGGTGGCGAAGGCGGCCCGCTGGCCCGCTCCTGACGC…
Otu48	0.011835	0.377076	d:Bacteria(1.00),p:Chloroflexi(0.98),c:Chloroflexia(0.97),o:Thermomicrobiales(0.97),f:JG30-KF-CM45(0.94),g:JG30-KF-CM45_ge(0.94),s:uncultured_bacterium(0.58)	CCAGACCTATGGGGGGCTGCAGCGAGGGATTTTCCGCAATGGGCGCAAGCCTGACGGAGCGACGCCGCGTGGGGGAGGACGCCCTTCGGGGTGTAAACCCCTTTTGGCGGGGAAGAAGGCCTGACGGTACCCGCCGAAGAAGGCCCGGCTAACTACGTGCCAGCAGCCGCGGTAATACGTAGGGGCCGAGCGTTGTCCGGAGTTACTGGGCGTAAAGCGCGCGTAGGCGGCCTGGGAAGCCCGACGTGAAAGCCCCCGGCTCAACCGGGGAGGGTCGTCGGGGACTTTCAGGCTTGAGGGGGGCAGAGGCCGGTGGAATGCCCGGTGTAGTGGTGAAATGCGTAGAGATCGGGCAGAACACCCGTGGCGAAGGCGGCCGGCTGGGCCGGTCCTGACGCT…
Otu103	0	0.0239413	d:Bacteria(1.00),p:Chloroflexi(1.00),c:Chloroflexia(1.00),o:Thermobaculales(1.00),f:Thermobaculaceae(1.00),g:Thermobaculum(1.00),s:Thermobaculum_terrenum_ATCC_BAA-798(1.00)	CCAGACCTATGGGGGGCTGCAGCGAGGAATCTTCCCCAATGGCCCATCTGGGGCTGAGGGAGCGACGCCGCGTGGAGGAAGAAGCCCTTCGGGGTGTAAACTCCTTTTGGGTGGGAAGATGATGACGGTACCACCCGAATAAGTCCCGGCTAACTACGTGCCAGCAGCCGCGGTAACACGTAGGGGGCGAGCGTTATCCGGATTCACTGGGCGTAAAGAGCGCGTAGGCGGTTCCGCAAGTCACCCGTGAAAGCCCCCGGCTCAACCGGGGAGGGTCGGGTGATACTGTGGGGCTTGAGGGCGGAAGAGGGAAGCGGAATTCCCGGTGTAGCGGTGAAATGCGTAGATACCGGGAGGAACACCAGTGGCGAAGGCGGCTTCCTGGTCCGTTCCTGACGC…
Otu26	0.011835	1.09532	d:Bacteria(1.00),p:Chloroflexi(0.91),c:Ktedonobacteria(0.79),o:C0119(0.79),f:C0119_fa(0.79),g:C0119_ge(0.79),s:uncultured_bacterium(0.76)	CCAGACCTATGGGGGGCTGCAGTGAGGAATATTCCGCAATGGGCGTAAGCCTGACGGAGCGACGCCGCGTGGGGGAAGAAGGCCTTCGGGTTGTAAACCCCTTTTGCACGGGATGAGATGCCCCTTTTGGGGCTGGGACAGTACCGTGCGAATAAGCCTCGGCTAACTACGTGCCAGCAGCCGCGGTAATACGTAGGAGGCGAGCGTTGTCCGGATTTACTGGGCGTAAAGAGCGCGCAGGCGGCACTGCAAGTGCTCAGTGAAATCTCCCTGCTCAACGGGGAGGGTGCTGAGCAGACTGTAGAGCTGGAGGACGGTAGAGGGGGGTGGAATTGCCGGTGTAGCGGTGAAATGCGTAGATATCGGCAGGAACACCCGTGGCGAAGGCGGCCCCCTGGG…
Otu20	6.84656	0.94269	d:Bacteria(1.00),p:Chloroflexi(0.99),c:Ktedonobacteria(0.97),o:Ktedonobacterales(0.97),f:JG30-KF-AS9(0.94),g:JG30-KF-AS9_ge(0.94),s:uncultured_bacterium(0.96)	CCAGACCTATGGGGGGCTGCAGTGAGGAATCTTCGGCAATGGGGGCAACCCTGACCGAGCAACGCCGCGTGGAGGATGACGGTCTTCGGATTGTAAACTCCTTTTCGCTGGGACGAATCCTGACGGTACCAGCGGAAGAAGTCTCGGCTAACTACGTGCCAGCAGCCGCGGTAATACGTAGGAGACAAGCGTTGTCCGGAATTATTGGGCGTAAAGGGCGCGCAGGCGGCCTGCCGCGTGTCTGGTGAAAGCGCCCGGCTTAACCGGGCGAGGTCCAGGCAAACGGGCAGGCTTGAGCGTCGGAGAGGGGCATGGAACTCCGGGTGGAGCGGTGAAATGCGTAGAGATCCGGAAGAACACCAATGGCGAAGGCAGTGCCCTGGCCGACGGCTGACGCTC…
Otu24	1.82259	0.22445	d:Bacteria(1.00),p:Chloroflexi(0.99),c:Ktedonobacteria(0.98),o:Ktedonobacterales(0.98),f:Ktedonobacteraceae(0.98),g:FCPS473(0.94),s:uncultured_Thermosporothrix_sp.(0.84)	CCAGACCTATGGGGGGCTGCAGTGAGGAATTTTCGGCAATGGGCGCAAGCCTGACCGAGCAACGCCGCGTGCAGGAGGAAGGTCTTCGGATCGTAAACTGCTTTTATCGGGGAAGAGGAAGGACGGTACCCGATGAATAAGCCCCGGCTAACTACGTGCCAGCAGCCGCGGTAAGACGTAGGGAGCGAGCGTTGTCCGGAGTTACTGGGCGTAAAGCGTCCGCAGGCGGTTCTGCAAGTCCCTGCTGACAGTTGTCGGCTTAACCGACAAAGGTGTAGGGAAACTACAGAACTTGAGACATCGAGAGGCAGAGGGAATTCCGTGTGGAGCAGTGAAATGCGTAGAGATGCGGAAGAACACCAGAGGCGAAGGCGCTCTGCTGGCGATGTTCTGACGCTC…
Otu13	1.25451	4.82418	d:Bacteria(1.00),p:Chloroflexi(0.97),c:Ktedonobacteria(0.97),o:Ktedonobacterales(0.97),f:Ktedonobacteraceae(0.97),g:uncultured(0.51)	CCAGACCTATGGGGGGCTGCAGTGAGGAATTTTCGGCAATGGGGGCAACCCTGACCGAGCAACGCCGCGTGCAGGATGAAGCTCTTCGGAGTGTAAACTGCTTTTCCTGGGGAAGAGAACGGACGGTACCCAGGGAATAAGCCCCGGCTAACTACGTGCCAGCAGCCGCGGTAATACGTAGGGGGCGAGCGTTCTCCAGAATTACTGGGCGTAAAGTGTACGTAGGCGGTCTGTCACGTTTGAGGTGACGGCTCCTGGCCCAACCAGGAGAGGGCTTCAAAAACCGGCAGACTTGAGAGCGAGAGAGGGACATGGAATTCCAGGTGGAGCGGTGAAATGCGTAGAGATCTGGAAGAACACCGAAGGCGAAGGCAGTGTCCTGGCTCGCTTCTGACGCTG…
Otu6	2.51494	8.93012	d:Bacteria(1.00),p:Chloroflexi(0.97),c:Ktedonobacteria(0.96),o:Ktedonobacterales(0.95),f:Ktedonobacteraceae(0.94)	CCAGACCTATGGGGTGCTGCAGTGAGGAATCTTCGGCAATGGGGGCAACCCTGACCGAGCAACGCCGCGTGCAGGAAGACGGCCTTCGGGTTGTAAACTGCTTTACTGGGGGACGAGCAAGGACGGTACCCCAGCAATCAGCTCCGGCTAACTACGTGCCAGCAGCCGCGGTAAGACGTAGGGAGCGAGCGTTGTCCGGAGTTACTGGGCGTAAAGGGCGCGTAGGCGGTCAGCGGCGTGTGCTCTGACAGCCCTCGGCTTGCCTGAGGGAGGAGGGCGCAAACGGGCTGACTTGAGGCTGGGAGAGGGAGACGGAATTCCGCGTGGAGCGGTGAAATGCGTAGAGATGCGGAGGAACACCGAAGGCGAAGGCAGTCTCCTGGAACAGACCTGACGCTG…
Otu131	1.43204	0.158611	d:Bacteria(1.00),p:Chloroflexi(1.00),c:Ktedonobacteria(1.00),o:Ktedonobacterales(1.00),f:Ktedonobacteraceae(1.00),g:1921-2(1.00),s:uncultured_Ktedobacteria_bacterium(1.00)	CCAGACCTATGGGGGGCTGCAGTGAGGAATTTTCGGCAATGGGGGCAACCCTGACCGAGCAACGCCGCGTGCAGGAAGACGGCCTTCGGGTTGTAAACTGCTTTTCTGGGGGACGAGCGAGGACGGTACCTCAGGAAGAAGCCCCGGCTAACTACGTGCCAGCAGCCGCGGTAAGACGTAGGGGGCGAGCGTTGTCCGGAGTTACTGGGCGTAAAGGGCACGCAGGCGGTCTGCCACGTTTGCCATGACAGGGTCGGGCTTCACTCGACCAGGGGGGCGAAAACGAGCGGACTTGAGGCGTGGAGAGGGACCTGGAATTCCGGGTGGAGTGGTGAAATGCGTAGAGATCCGGAGGAACACCGAAGGCGAAGGCAGGGTCCTGGCCACGAACTGACGCTG…
Otu12	6.62761	0.634446	d:Bacteria(1.00),p:Chloroflexi(1.00),c:Ktedonobacteria(1.00),o:Ktedonobacterales(1.00),f:Ktedonobacteraceae(1.00),g:FCPS473(0.97),s:uncultured_Thermosporothrix_sp.(0.74)	CCAGACCTATGGGGGGCTGCAGTGAGGAATTTTCGGCAATGGGGGAAACCCTGACCGAGCAACGCCGCGTGCAGGAAGACGGCCTTCGGGTTGTAAACTGCTTTTCTCAGGGACGAGGATGGACGGTACCTGAGCAACAAGCTCCGGCTAACTACGTGCCAGCAGCCGCGGTAAGACGTAGGGAGCGAGCGTTGTCCGGAGTTACTGGGCGTAAAGGGCCCGCAGGCGGTCGGTCGCGTTGCCTCTGACAGCCGTCGGCTAAACTGACGGAGGTGGGGCAAAACGGGCCGACTTGAGGCTCAGAGAGGCAGACGGAATTCCGCGTGGAGCGGTGAAATGCGTAGAGATGCGGAAGAACACCAAAGGCGAAGGCAGTCTGCTGGCTGAGAACTGACGCTC…
Otu1	2.05338	21.2779	d:Bacteria(1.00),p:Chloroflexi(1.00),c:Ktedonobacteria(1.00),o:Ktedonobacterales(1.00),f:Ktedonobacteraceae(1.00),g:Thermogemmatispora(1.00),s:Thermogemmatispora_foliorum(0.52)	CCAGACCTATGGGGGGCTGCAGTGAGGGATCTTCGGCAATGGGCGAAAGCCTGACCGAGCGACGCCGCGTGCAGGAAGAAGGCCTTCGGGTTGTAAACTGCTTTTCTGGGGGAAGAGAGAGGACGGTACCCCAGGAAGAAGCCCCGGCAAACTACGTGCCAGCAGCCGCGGTAAGACGTAGGGGGCGAGCGTTGTCCGGAGTTACTGGGCGTAAAGGGCCTGTAGGCGGTCGGGCAGGTTCCCGCTGACAGCTCGCGGCTTCACTGCGAGAGAGGCGGGAAGACGGTCGGACTTGAGGGCCACAGAGGGACATGGAATTCCCGGTGGAGCGGTGAAATGCGTAGAGATCGGGAAGAACACCGAAGGCGAAGGCAGTGTCCTGGGTGGTACCTGACGCTG…
Otu115	0.00591751	0.236421	d:Bacteria(1.00),p:Dadabacteria(0.84),c:Dadabacteriia(0.84),o:Dadabacteriales(0.84),f:Dadabacteriales_fa(0.84),g:Dadabacteriales_ge(0.84),s:uncultured_bacterium(0.93)	CCAGACCTATGGGGGGCTGCAGTGGGGAATATTGGGCAATGGGCGAAAGCCTGACCCAGCGACGCCGCGTGGGGGAAGAAGGCCTTCGGGTCGTAAACCCTTGTTAGGGGGAACGATGGGGCTGTGGGCTAATACCTCACAGTCTTGACGGTACCTCCAGAGAAAGCCCCGGCTAACTCCGTGCCAGCAGCCGCGGTAATACGGAGGGGGCAAGCGTTGCTCGGAATCACTGGGCGTAAAGGGTCCGTAGGCGGCTTCGTAAGTTAGGTGTGAAATCTCAGGGCTCAACCCTGAAATTGCATCTAAAACTGCGGAGCTAGAGTCCAGAAAAGGTCGGTGGAATTCCCGGTGTAGCGGTGAAATGCGTAGATATCGGGAGGAACACCAGTGGCGAAGGCG…
Otu43	2.05929	0.445908	d:Bacteria(1.00),p:Dadabacteria(1.00),c:Dadabacteriia(1.00),o:Dadabacteriales(1.00),f:Dadabacteriales_fa(1.00),g:Dadabacteriales_ge(1.00),s:uncultured_bacterium(1.00)	CCAGACCTATGGGGGGCTGCAGTGGGGAATATTGGGCAATGGGCGAAAGCCTGACCCAGCGACGCCGCGTGGGGGATGAAGGTCTTCGGATCGTAAACCCCTGTCAGGAGGGATGATGGGTCTGTGGGCTAATATCCCACGGATTTGACAGTACCTCCGGAGGAAGCCCCGGCTAACTCCGTGCCAGCAGCCGCGGTAATACGGAGGGGGCAAGCGTTGCTCGGATTTACTGGGCGTAAAGGGTCCGTAGGTGGCTTTGTAAGTTAGATGTGAAATCTCAGGGCTTAACCCTGAAATTGCATCTAAAACTGCGGAGCTTGAGTTCGGAAGAGGTTGGCGGAATTCCCGGTGTAGCGGTGAAATGCGTAGATATCGGGAGGAACACCAGTGGCGAAGGCG…
Otu5	0	3.84259	d:Bacteria(1.00),p:Deinococcota(1.00),c:Deinococci(1.00),o:Thermales(1.00),f:Thermaceae(1.00),g:Meiothermus(1.00),s:Meiothermus_silvanus_DSM_9946(0.96)	CCAGACCTATGGGGGGCTGCAGTTAGGAATCTTCGTCAATGGGCGAAAGCCTGAACGAGCGACGCCGCTTGAGGGACGAAGCCCTTCGGGGTGTAAACCTCTGAACAGGGGACGATGATGACGGTACCCTGCTAATAGCACCGGCTAACTCCGTGCCAGCAGCCGCGGTAATACGGAGGGTGCGAGCGTTACCCGGATTTACTGGGCGTAAAGGGCGTGTAGGCGGTTTTCTAAGTCCGGGGCTAAAGACCAGGGCTCAACCCTGGGTTTGCCTTGGATACTGGAAAGCTCGACGGCTGGAGGGGGCAGCGGAATTTCCGGAGTAGCGGTGAAATGCGCAGATACCGGAAGGAACGCCAATAGCGAAGGCAGCTGCCTGGACAGTACGTGACGCTGAGG…
Otu99	0	0.0867874	d:Bacteria(1.00),p:Deinococcota(1.00),c:Deinococci(1.00),o:Thermales(1.00),f:Thermaceae(1.00),g:Meiothermus(1.00),s:Meiothermus_timidus_DSM_17022(0.83)	CCAGACCTATGGGTGGCTGCAGTTAGGAATCTTCGGCAATGGGCGAAAGCCTGACCGAGCGATACCGCTTGAAGGATGAAGCCCTTCGGGGTGTAAACTTCTGAACTCGGGACGATGATGACGGTACCGAGGTAATAGCACCGGCTAACTCCGTGCCAGCAGCCGCGGTAATACGGAGGGTGCGAGCGTTACCCGGATTTACTGGGCGTAAAGGGCGTGTAGGCGGTCTTTCAAGTCCGATGCTAAAGACTGGGGCTCAACCCCAGGGGTGCGTTGGATACTGTGAGGCTAGACGGTCGGAGGGGGTAGCGGAATTTCCGGAGTAGCGGTGAAATGCGCAGATACCGGAAGGAACGCCAATAGCGAAGGCAGCTACCTGGACGACTTGTGACGCTGAGG…
Otu124	0	0.0239413	d:Bacteria(1.00),p:Firmicutes(0.99),c:Bacilli(0.96),unclassified	CCAGACCTATGGGTGGCTGCAGTAGGGAATCTTCCGCAATGGGCGAAAGCCTGACGGAGCAACGCCGCGTGAGCGAGGAAGGTCTTCGGATTGTAAAGCTCTGTTGTCGGGGAAGAACCCCCGGGAGGGGATCCCGGGCTGACGGTACCCGACGAGAAAGCCCCGGCTAACTACGTGCCAGCAGCCGCGGTAATACGTAGGGGGCGAGCGTTGTCCGGAATCATTGGGCGTAAAGCGCGCGCAGGCGGCCCTTTAAGTCTGATGTGAAAGCCCGCGGCTCAACCGTGGAGGGACATTGGAAACTGGGGGGCTTGAGTGCAGGAGAGGAGAGCGGAATTCCTGGTGTAGCGGTGAAATGCGTAGAGATCAGGAGGAACACCGATGGCGAAGGCAGCTCTC…
Otu18	0.822534	6.3654	d:Bacteria(1.00),p:Firmicutes(1.00),c:Bacilli(1.00),o:Alicyclobacillales(1.00),f:Alicyclobacillaceae(1.00),g:Tumebacillus(1.00),s:Tumebacillus_flagellatus(0.74)	CCAGACCTATGGGGGGCTGCAGTAGGGAATCTTCCGCAATGGGCGCAAGCCTGACGGAGCAACGCCGCGTGAGTGATGAAGGCCTTCGGGTTGTAAAACTCTGTCTTCTGTGAAGAACCATCCTGTGCAGGGAAAGCTCAGGACCTGACGGTAACAGAGGAGGAAGCCCCGGCTAACTACGTGCCAGCAGCCGCGGTAATACGTAGGGGGCAAGCGTTGTCCGGAATCACTGGGCGTAAAGCGCGCGCAGGCGGTCTTTCACGTCCGGGGTGAAAGCCCAGAGCTCAACTCTGGGATTGCCTTGGATACGGGGAGACTTGAGGGTCGGAGAGGCAAGGGGAATTCCACGTGTAGCGGTGAAATGCGTAGAGATGTGGAGGAACACCTGTGGCGAAGGCG…
Otu68	0	0.26934	d:Bacteria(1.00),p:Firmicutes(1.00),c:Bacilli(1.00),o:Bacillales(1.00),f:Bacillaceae(0.99),g:Bacillus(0.98)	CCAGACCTACGGGGGGCTGCAGTAGGGAATCTTCCGCAATGGACGAAAGTCTGACGGAGCAACGCCGCGTGAGTGATGAAGGTCTTCGGATCGTAAAACTCTGTTGTTAGGGAAGAACAAGTACCGTTCGAATAGGGCGGTACCTTGACGGTACCTAACCAGAAAGCCACGGCTAACTACGTGCCAGCAGCCGCGGTAATACGTAGGTGGCAAGCGTTGTCCGGAATTATTGGGCGTAAAGCGCGCGCAGGCGGTTTCTTAAGTCTGATGTGAAAGCCCACGGCTCAACCGTGGAGGGTCATTGGAAACTGGGAGACTTGAGTGCAGAAGAGAAGAGCGGAATTCCACGTGTAGCGGTGAAATGCGTAGAGATGTGGAGGAACACCAGTGGCGAAGGCG…
Otu98	0	0.00598534	d:Bacteria(1.00),p:Firmicutes(1.00),c:Bacilli(1.00),o:Bacillales(1.00),f:Bacillaceae(1.00),g:Bacillus(1.00),s:uncultured_bacterium(0.63)	CCAGACCTATGGGTGGCAGCAGTAGGGAATCTTCCGCAATGGACGAAAGTCTGACGGAGCAACGCCGCGTGAACGATGAAGGCTTTCGGGTCGTAAAGTTCTGTTGTCAGGGAAGAACAAGTACCGGAGTAACTGCCGGTACCTTGACGGTACCTGACCAGAAAGCCACGGCTAACTACGTGCCAGCAGCCGCGGTAATACGTAGGTGGCAAGCGTTGTCCGGAATTATTGGGCGTAAAGCGCGCGCAGGCGGTTCCTTAAGTCTGATGTGAAAGCCCCCGGCTCAACCGGGGAGGGTCATTGGAAACTGGGGAACTTGAGTGCAGAAGAGGAGAGCGGAATTCCACGTGTAGCGGTGAAATGCGTAGAGATGTGGAGGAACACCAGTGGCGAAGGCGG…
Otu114	0	0.0119707	d:Bacteria(1.00),p:Firmicutes(1.00),c:Bacilli(1.00),o:Bacillales(1.00),f:Planococcaceae(1.00),g:Sporosarcina(1.00),s:uncultured_soil_bacterium(1.00)	CCAGACCTATGGGGGGCTCCAGTAGGGAATCTTCCACAATGGACGAAAGTCTGATGGAGCAATGCCGCGTGAGCGAAGAAGGTTTTCGGATCGTAAAGCTCTGTTGTAAGGGAAGAACACGTACGGGAGTAACTGCCCGTACCTTGACGGTACCTTATTAGAAAGCCACGGCTAACTACGTGCCAGCAGCCGCGGTAATACGTAGGTGGCAAGCGTTGTCCGGAATTATTGGGCGTAAAGCGCGCGCAGGCGGTCCTTTAAGTCTGATGTGAAAGCCCACGGCTCAACCGTGGAGGGTCATTGGAAACTGGGGGACTTGAGTACAGAAGAGGAAAGCGGAATTCCACGTGTAGCGGTGAAATGCGTAGAGATGTGGAGGAACACCAGTGGCGAAGGCGG…
Otu91	0	0.0149633	d:Bacteria(1.00),p:Firmicutes(1.00),c:Bacilli(1.00),o:Brevibacillales(0.91),f:Brevibacillaceae(0.91),g:Brevibacillus(0.91)	CCAGACCTATGGGGGGCTGCAGTAGGGAATCTTCCACAATGGGCGAAAGCCTGATGGAGCAACGCCGCGTGAACGATGAAGGCCTTCGGGTTGTAAAGTTCTGTTGTCAGGGACGAAACCGTCTCGTTCGAACAGGGCGGGGCGTTGACGGTACCTGACGAGGAAGCCACGGCTAACTACGTGCCAGCAGCCGCGGTAATACGTAGGTGGCAAGCGTTGTCCGGAATTATTGGGCGTAAAGCGCGCGCAGGCGGCCGCGTAAGTCTGATGTGAAAGCCCGGGGCTCAACCCCGGTGTGCATTGGAAACTGTGCGGCTTGAGTGCAGGAGAGGAAAGCGGAATTCCACGTGGAGCGGTGAAATGCGTAGAGATGTGGAGGAACACCAGTGGCGAAGGCGG…
Otu88	0.14202	0.245399	d:Bacteria(1.00),p:Firmicutes(1.00),c:Bacilli(1.00),o:Brevibacillales(1.00),f:Brevibacillaceae(1.00),g:Brevibacillus(1.00),s:Brevibacillus_reuszeri(0.78)	CCAGACCTATGGGGGGCAGCAGTAGGGAATTTTCCACAATGGACGAAAGTCTGATGGAGCAACGCCGCGTGAACGATGAAGGTCTTCGGATTGTAAAGTTCTGTTGTCAGGGACGAACACGTGCCGTTCGAATAGGGCGGCACCTTGACGGTACCTGACGAGAAAGCCACGGCTAACTACGTGCCAGCAGCCGCGGTAATACGTAGGTGGCAAGCGTTGTCCGGATTTATTGGGCGTAAAGCGCGCGCAGGCGGCTATGTAAGTCTGGTGTTAAAGCCCGGAGCTCAACTCCGGTTCGCATCGGAAACTGTGTAGCTTGAGTGCAGAAGAGGAAAGCGGTATTCCACGTGTAGCGGTGAAATGCGTAGAGATGTGGAGGAACACCAGTGGCGAAGGCGG…
Otu61	0.230783	0.778094	d:Bacteria(1.00),p:Firmicutes(1.00),c:Bacilli(0.98),o:Kyrpidiales(0.95),f:Kyrpidiaceae(0.95),g:Kyrpidia(0.95),s:Kyrpidia_tusciae_DSM_2912(0.71)	CCAGACCTATGGGGGGCTGCAGTAGGGAATCTTCCGCAATGGGCGCAAGCCTGACGGAGCGACGCCGCGTGAGGGAAGAAGGCCTTCGGGTTGTAAACCTCTGGCTTTGGGGACGAGGGCGCAGGGTTAGGCCCTGCGAGGGACGGTACCCAAGGAGGAAGCCCCGGCAAACTACGTGCCAGCAGCCGCGGTAAGACGTAGGGGGCGAGCGTTGTCCGGAATCACTGGGCGTAAAGGGCGCGCAGGCGGTTTTGCACGTCCAAGGTGAAAGACCGCGGCTCAACCGCGGGGGGACCTTGGATACGGCAGGACTTGAGCGTCGGAGAGGCAAGGGGAATTCCTGGTGTAGCGGTGAAATGCGTAGAGATCAGGAGGAACACCGGTGGCGAAGGCGCCTTG…
Otu47	0.00591751	0.00299267	d:Bacteria(1.00),p:Firmicutes(1.00),c:Bacilli(1.00),o:Thermicanales(1.00),f:Thermicanaceae(1.00),g:Hydrogenibacillus(1.00),s:Candidatus_Carbobacillus_altaicus(1.00)	CCAGACCTATGGGGGGCTGCAGTAGGGAATCTTCTGCAATGGGCGCAAGCCTGACAGAGCAACGCCGCGTGAGTGAGGAAGGCCTTCGGGTCGCAGAACTCTGTTGTTGGGGAAGAAAAGGGTGAACAGCCGTTTGACGGTACCCGACGAGGAAGCCCCGGCTAACTACGTGCCAGCAGCCGCGGTAATACGTAGGGGGCGAGCGTTGTCCGGAATGATTGGGCGTAAAGGGCGTGTAGGCGGCAGGTTAAGTCTGGTGTGAAAGACCACGGCTCAACCGTGGGATGTCATTGGAAACTGGCTTGCTTGAGTGCAGGAGAGGTGCGTGGAATTCCTGGTGTAGCGGTGAAATGCGTAGATATCAGGAGGAACACCGATGGCGAAGGCAGCGCACTGGCC…
Otu117	0	0.00598534	d:Bacteria(1.00),p:Firmicutes(1.00),c:Bacilli(1.00),o:Thermicanales(1.00),f:Thermicanaceae(1.00),g:Thermicanus(1.00),s:Thermicanus_aegyptius_DSM_12793(1.00)	CCAGACCTATGGGGGGCTGCAGTAGGGAATCTTCGGCAATGGGCGAAAGCCTGACCGAGCAACGCCGCGTGAGTGAGGAAGGCCTTCGGGTTGTAAAACTCTGTTGTTTGGGAAGAAGGGAAAGGGTAGGCCCCTTAGGTGACGGTACCAAACGAGAAAGCCCCGGCTAACTACGTGCCAGCAGCCGCGGTAATACGTAGGGGGCGAGCGTTGTCCGGAATGATTGGGCGTAAAGCGCGCGCAGGCGGTCCTTTAAGTCTGATGTGAAAGCCCGCGGCTTAACTGCGGAGGGGCATTGGAAACTGGGGGACTTGAGGCTAGGAGAGGGAAGTGGAATTCCTGGTGTAGCGGTGAAATGCGTAGAGATCAGGAGGAATACCGATGGCGAAGGCAGCTTCC…
Otu34	0	0.00598534	d:Bacteria(1.00),p:Firmicutes(0.83),c:Limnochordia(0.68),o:Limnochordales(0.64),f:Limnochordaceae(0.64),g:Limnochordaceae_ge(0.64))	CCAGACCTATGGGGGGCTGCAGTCGGGAATCTTGGGCAATGGGCGAAAGCCTGACCCAGCGACGCCGCGTGGGTGAGGAAGGCCTTCGGGTCGTAAAGCCCTGTTCTGAGGGACGATGATGACGGTACCTCAGGAGAAAGCCCCGGCAAACTACGTGCCAGCAGCCGCGGTAACACGTAGGGGGCGAGCGTTGTCCGGAATCACTGGGCGTAAAGGGTGCGTAGGCGGGTGGTTAAGTCCTGGGTGAAATCCCACGGCTCAACTGTGGGGGTGCCTGGGAAACTGGCTGCCTCGAGGACCGGAGAGGGTAGCGGAATGGCCGGTGTAGCGGTGAAATGCGTAGAGATCGGTCAGAACACCAGTGGCGAAGGCGGCTACCTGGACGGCACCTGACGCTGA…
Otu82	0.934967	0.08978	d:Bacteria(1.00),p:Gemmatimonadota(0.17),c:Gemmatimonadetes(0.16),o:Gemmatimonadales(0.16),f:Gemmatimonadaceae(0.16),g:uncultured(0.06),s:uncultured_bacterium(0.74)	CCAGACCTATGGGGGGCTGCAGTTAGGGATCTTGCGCAATGGCCGAGAGGCTGACGCAGCGACGCCGCGTGGGGGAGGACGGCCCTCGGGTTGTAAACCCCTTTTCTGCGGGACGAGAAAGGACGGTACCGCAGGAATAAGCACCGGCTAACTCCGTGCCAGCAGCCGCGGTAATACGGAGGGTGCGAGCGTTGTCCGGATTCACTGGGCGTAAAGGGCGCGTAGGCGGCCGAGTCAGTCGGCTCTTTAAGAGCGGGGCTTACCCCCGTTATGGGGTCGGGACGGCTCGGCTGGAGCGCGGTAGAGGGAGACGGAATGCCGGGTGTAGTGGTGAAATGCGTAGAGATCCGGCGGAACACCGGTGGCGAAGGCGGTCTCCTGGGCCGAGGCTGACGCTGA…
Otu81	0.349133	1.25094	d:Bacteria(1.00),p:Gemmatimonadota(1.00),c:Gemmatimonadetes(1.00),o:Gemmatimonadales(1.00),f:Gemmatimonadaceae(1.00)	CCAGACCTATGGGGGGCTGCAGTGGGGAATCTTGCGCAATGGCCGCAAGGCTGACGCAGCGACGCCGCGTGTGGGAGGACGCCCTTCGGGGTGTAAACCACTGTTACCCGGGACGAAGCCCTTGCGTGGCGAGGGGTGACGGTACCGGGGGAGGAAGCACCGGCTAACTCCGTGCCAGCAGCCGCGGTAATACGGAGGGTGCGAGCGTTGTCCGGAATCACTGGGCGTAAAGGGCGCGTAGGCGGCTCGGGGCGCGTGCGGTGAAAGTCTGGGGCTCAACCCCGGATCGGCCGTGCGGACGCTCGGGCTGGAGCCCGGTAGAGGCGGGTGGAATTCCGGGTGTAGCGGTGGAATGCGTAGAGATCCGGAAGAACACCGGTGGCGAAGGCGGCCCGCTGG…
Otu129	0	0.0239413	d:Bacteria(1.00),p:Methylomirabilota(1.00),c:Methylomirabilia(1.00),o:Rokubacteriales(1.00)	CCAGACCTATGGGTTGCTGCAGTGGGGAATCTTCCGCAATGGGCGAAAGCCTGACGGAGTGACGCCGCGTGGGGGACGAAGGCCTTCGGGTCGTAAACCCCTGTCAGAGGGAAAGAAGGGCCCGGGCGTGAACAGCGCTCGGGCTTGACGGTACCCTCAGAGGAAGCCCCGGCCAACTCTGTGCCAGCAGCCGCGGTAAGACAGAGGGGGCAAGCGTTGCTCGGAATCACTGGGCGTAAAGGGCGCGTAGGCGGGGCGGCAAGTCGGCTGTGAAATCCCTCGGCTCAACCGAGGGGGGTCGGCCGATACTGCCGCTCTTGAGGGATGCAGAGGAGCCTGGAATTCCCGGTGTAGCGGTGAAATGTGTAGAGATCGGGAGGAACACCGGTGGCGAAGGCG…
Otu62	0.597669	0.607512	d:Bacteria(1.00),p:Nitrospirota(1.00),c:Nitrospiria(1.00),o:Nitrospirales(1.00),f:Nitrospiraceae(1.00),g:Nitrospira(1.00),s:Nitrospira_enrichment_culture_clone_GaII(0.64)	CCAGACCTATGGGGGGCTCCAGTGAGGAATATTGCGCAATGGGCGAAAGCCTGACGCAGCGACGCCGCGTGGGGGATGAAGGTCTTCGGATTGTAAACCCCTTTCGGGAGGGAAGATGGGACGGGAAACCGTTCGGACGGTACCTCCAGAAGCAGCCACGGCTAACTTCGTGCCAGCAGCCGCGGTAATACGAAGGTGGCAAGCGTTGTTCGGATTTACTGGGCGTACAGGGTGCGTAGGCGGTTCGGTAAGCCCTTCGGGAAATCTCCGGGCTTAACCCGGAAAGGTCGGAGGGGACTGCCGAGCTAGAGGACGGGAGAGGAGCGCGGAATTCCCGGTGTAGCGGTGAAATGCGTAGAGATCGGGAGGAAGGCCGGTGGCGAAGGCGGCGCTCTGGAA…
Otu35	0	0.008978	d:Bacteria(1.00),p:Patescibacteria(1.00),c:Saccharimonadia(1.00),o:Saccharimonadales(1.00),f:Saccharimonadales_fa(0.91),g:Saccharimonadales_ge(0.91),s:uncultured_bacterium(0.96)	CCAGACCTATGGGGGGCAGCAGTAAGGAATCTTCCACAATGGACGAAAGTCTGATGGAGCAACTCCGCGTGCAGGATGAAGGCCTTCGGGTTGTAAACTGCTTTTATGAGTGAAGAATATGACGGTAACTCATGAATAAGGGTCGGCTAACTACGTGCCAGCAGCCGCGGTCATACGTAGGACCCAAGCGTTATCCGGAGTGACTGGGCGTAAAGAGTTGCGTAGGCGGTTCGTAAAGTGAATAGTGAAATCTGGAGGCTCAACCTTACAGGCTATTATTCAAACTCACGAACTCGAGAGTAGCAGAGGTAACTGGAATTTCTTGTGTAGGAGTGAAATCCGTAGATATAAGAAGGAACACCAATGGCGTAGGCAGGTTACTGGGCTATTTCTGACGCT…
Otu127	0	0.053868	d:Bacteria(1.00),p:Planctomycetota(0.02),c:OM190(0.01),o:OM190_or(0.01),f:OM190_fa(0.01),g:OM190_ge(0.01),s:uncultured_bacterium(0.53)	CCAGACCTATGGGGTGCTGCAGTGGGGAATTGTAGGCAATGCCCGAAAGGGTGACCACGCAATCCCGCGTGCAGGATGAAGTCCTTCGGGATGTAAACTGCTGTCAGGAGGGACGATGATGACTGTACCTCCAGAGGAAGGGACGGCTAACTACGTGCCAGCAGCCGCGGTAATACGTAGGTCCCGAGCGTTATCCGGAATTACTGGGCGTAAAGGGTCCGTAGGCGGCTGGGTAAGTCAGTAGATAAAGCCTGGCTCTCAAGGCCAGTCCTTCTACTGATACTGCTTAGCTTGAGGGCAGGAGAAAACAGGGGAATTCCCGGTGTAGCGGTGAAATGCGTAGATATCGGGAGGAACACCAGTGAGGAAGCTGCCTGTTTGGCCTGTTCCTGACGCTGA…
Otu116	1.03556	0.00299267	d:Bacteria(1.00),p:Planctomycetota(1.00),c:Planctomycetes(1.00),o:Gemmatales(1.00),f:Gemmataceae(1.00),g:Gemmata(0.80),s:uncultured_bacterium(0.90)	CCAGACCTATGGGGGGCTGCAGTCGAGGATCTTCGGCAATGGGCGCAAGCCTGACCGAGCGACGCCGCGTGCGCGATGAAGGCCTTCGGGTTGTAAAGCGCTGTCGAGGGGGAGGAAAGCCCGAAAGGGTCTGACCTATCCCTGGAGGAAGCACGGGCTAAGTTCGTGCCAGCAGCCGCGGTAAGACGAACCGTGCGAACGTTGTTCGGAATCACTGGGCTTAAAGGGCGCGTAGGCGGGCCTCCAGGCCCGCGGTGAAATCCCCCGGCTCAACCGGGGAAGTGCCGCGGGGACCGGGGGCCTCGAGGGAGGTAGGGGCGCGCGGAACTGTGGGTGGAGCGGTGAAATGCGTTGATATCCACAGGAACTCCGGTGGCGAAGGCGGCGCGCTGGACCTCA…
Otu102	0	0.22445	d:Bacteria(1.00),p:Planctomycetota(1.00),c:Planctomycetes(1.00),o:Gemmatales(1.00),f:Gemmataceae(1.00),g:Gemmata(0.99),s:uncultured_bacterium(0.91)	CCAGACCTACGGGGGGCTCCAGTCGAGAATCTTCGGCAATGGGCGCAAGCCTGACCGAGCGACGCCGCGTGCGCGACGAAGGCCTTCGGGTTGTAAAGCGCTGTCGAGGGGAGGAAAAGCCCGCAAGGGTTTGATCTACCCCTGGAGGAAGCACGGGCTAAGTTCGTGCCAGCAGCCGCGGTAAGACGAACCGTGCGAACGTTGTTCGGAATCACTGGGCTTAAAGGGTGCGTAGGCGGGTTGTCAAGTCTGGGGTGAAATCCCACGGCTCAACCGTGGAACTGCCTCAGATACTGACGACCTCGAGGGAGGTAGGGGCGAGCGGAACTGTGGGTGGAGCGGTGAAATGCGTTGATATCCACAGGAACTCCGGTGGCGAAGGCGGCTCGCTGGACCTCT…
Otu28	2.11847	0.278318	d:Bacteria(1.00),p:Proteobacteria(1.00),c:Alphaproteobacteria(1.00),o:Rhizobiales(0.99)	CCAGACCTATGGGGGGCTGCAGTGGGGAATATTGGACAATGGGCGAAAGCCTGATCCAGCCATGCCGCGTGGGTGAAGAAGGCCCTAGGGTTGTAAACCCCTTTCAGCGGGGAAGATAATGACGGTACCCGCAGAAGAAGCCCCGGCTAACTCCGTGCCAGCAGCCGCGGTAATACGGAGGGGGCTAGCGTTGTTCGGAATTACTGGGCGTAAAGCGCACGTAGGCGGATTGTTAAGTCAGGGGTGAAATCCCGAGGCTCAACCTCGGAACTGCCTTTGATACTGGCAATCTCGAGTCCGGAAGAGGTGAGTGGAATTCCTAGTGTAGAGGTGAAATTCGTAGATATTAGGAAGAACACCAGTGGCGAAGGCGGCTCACTGGTCCGGTACTGACGCTGA…
Otu19	2.58003	0.547658	d:Bacteria(1.00),p:Proteobacteria(1.00),c:Alphaproteobacteria(1.00),o:Rhizobiales(0.95),f:Rhodomicrobiaceae(0.68),g:Rhodomicrobium(0.68)	CCAGACCTATGGGGGGCAGCAGTGGGGAATATTGGACAATGGGCGCAAGCCTGATCCAGCCATGCCGCGTGAGTGAAGAAGGCCCTAGGGTTGTAAAGCTCTTTTGGCGGGGAAGATAATGACGGTACCCGCAGAATAAGCCCCGGCTAACTTCGTGCCAGCAGCCGCGGTAATACGAAGGGGGCTAGCGTTGTTCGGAATTACTGGGCGTAAAGCGCACGCAGGCGGATTGGTAAGTTAGGGGTGAAATCCCGGGGCTTAACCTCGGAATTGCCTTTGATACTGCCAGTCTAGAGTCCGGGAGAGGTGAGTGGAATTCCTAGTGTAGAGGTGAAATTCGTAGATATTAGGAAGAACACCAGTGGCGAAGGCGGCTCACTGGCCCGGAACTGACGCTCA…
Otu72	2.49127	0.0209487	d:Bacteria(1.00),p:Proteobacteria(1.00),c:Alphaproteobacteria(1.00),o:Rhizobiales(1.00),f:Beijerinckiaceae(0.99)	CCAGACCTATGGGGGGCAGCAGTGGGGAATATTGGACAATGGGCGCAAGCCTGATCCAGCCATGCCGCGTGAGTGATGAAGGCCCTAGGGTTGTAAAGCTCTTTCGCCAGGGACGATAATGACGGTACCTGGATAAGAAGCCCCGGCTAACTTCGTGCCAGCAGCCGCGGTAATACGAAGGGGGCTAGCGTTGTTCGGAATCACTGGGCGTAAAGCGCACGTAGGCGGATCTTTAAGTCAGGGGTGAAATCCCGAGGCTCAACCTCGGAACTGCCTTTGATACTGGAGGTCTCGAGTCCGGGAGAGGTGAGTGGAACTGCGAGTGTAGAGGTGAAATTCGTAGATATTCGCAAGAACACCAGTGGCGAAGGCGGCTCACTGGCCCGGTACTGACGCTGA…
Otu39	0.00591751	0.00299267	d:Bacteria(1.00),p:Proteobacteria(1.00),c:Alphaproteobacteria(1.00),o:Rhizobiales(1.00),f:Methyloligellaceae(1.00),g:Methyloligellaceae_ge(0.98),s:uncultured_bacterium(0.99)	CCAGACCTATGGGGGGCTGCAGTGGGGAATATTGGACAATGGGCGCAAGCCTGATCCAGCCATGCCGCGTGGGTGAAGAAGGCCCTAGGGTTGTAAATCCCTTTCAGCGGGGAAGATAATGACGGTACCCGCAGAAGAAGCCCCGGCTAACTCCGTGCCAGCAGCCGCGGTAATACGGAGGGGGCTAGCGTTGTTCGGAATTACTGGGCGTAAAGCGCGCGTAGGCGGACCTGCAAGTCGGGGGTGAAAGCCCGAGGCTTAACCTCGGAACTGCCTTCGATACTGCGGGTCTCGAGTCCGGGAGAGGTGAGTGGAATTCCTAGTGTAGAGGTGAAATTCGTAGATATTAGGAAGAACACCAGTGGCGAAGGCGGCTCACTGGCCCGGTACTGACGCTGA…
Otu27	2.57412	0.999551	d:Bacteria(1.00),p:Proteobacteria(1.00),c:Alphaproteobacteria(1.00),o:Rhizobiales(1.00),f:Xanthobacteraceae(0.56),g:uncultured(0.87)	CCAGACCTATGGGGGGCTGCAGTGGGGAATATTGGACAATGGGCGCAAGCCTGATCCAGCCATGCCGCGTGGGTGATGAAGGCCCTAGGGTTGTAAAGCCCTTTCGGCGGGGAAGATAATGACGGTACCCGCAGAAGAAGCCCCGGCTAACTTCGTGCCAGCAGCCGCGGTAATACGAAGGGGGCTAGCGTTGCTCGGAATTACTGGGCGTAAAGCGCACGTAGGCGGCTTGTTAAGTCGAGGGTGAAATCCTGGAGCTCAACTCCAGAACTGCCTTCGATACTGGCGAGCTCGAGTCCGGGAGAGGTGAGTGGAACTGCGAGTGTAGAGGTGAAATTCGTAGATATTCGCAAGAACACCAGTGGCGAAGGCGGCTCACTGGCCCGGTACTGACGCTGA…
Otu33	0.0473401	0.0119707	d:Bacteria(1.00),p:Proteobacteria(1.00),c:Alphaproteobacteria(1.00),o:Rhizobiales(1.00),f:Xanthobacteraceae(1.00),g:Bradyrhizobium(1.00),s:Bradyrhizobium_elkanii(1.00)	CCAGACCTATGGGGTGCTGCAGTGGGGAATATTGGACAATGGGCGCAAGCCTGATCCAGCCATGCCGCGTGAGTGATGAAGGCCCTAGGGTTGTAAAGCTCTTTTGTGCGGGAAGATAATGACGGTACCGCAAGAATAAGCCCCGGCTAACTTCGTGCCAGCAGCCGCGGTAATACGAAGGGGGCTAGCGTTGCTCGGAATCACTGGGCGTAAAGGGTGCGTAGGCGGGTCTTTAAGTCAGGGGTGAAATCCTGGAGCTCAACTCCAGAACTGCCTTTGATACTGAAGATCTTGAGTTCGGGAGAGGTGAGTGGAACTGCGAGTGTAGAGGTGAAATTCGTAGATATTCGCAAGAACACCAGTGGCGAAGGCGGCTCACTGGCCCGATACTGACGCTGA…
Otu44	0	0.08978	d:Bacteria(1.00),p:Proteobacteria(1.00),c:Alphaproteobacteria(1.00),o:Sphingomonadales(1.00),f:Sphingomonadaceae(1.00)	CCAGACCTATGGGGGGCAGCAGTGGGGAATATTGGACAATGGGCGAAAGCCTGATCCAGCAATGCCGCGTGAGTGATGAAGGCCTTAGGGTTGTAAAGCTCTTTTACCCGGGATGATAATGACAGTACCGGGAGAATAAGCTCCGGCTAACTCCGTGCCAGCAGCCGCGGTAATACGGAGGGAGCTAGCGTTGTTCGGAATTACTGGGCGTAAAGCGCACGTAGGCGGCTTTGTAAGTTAGAGGTGAAAGCCCGGGGCTCAACCCCGGAATTGCCTTTAAGACTGCATCGCTTGAATCCAGGAGAGGTGAGTGGAATTCCGAGTGTAGAGGTGAAATTCGTAGATATTCGGAAGAACACCAGTGGCGAAGGCGGCTCACTGGACTGGTATTGACGCTGA…
Otu113	0	0.293281	d:Bacteria(1.00),p:Proteobacteria(1.00),c:Gammaproteobacteria(1.00),o:Burkholderiales(1.00),f:Burkholderiaceae(0.99),g:Cupriavidus(0.99),s:Cupriavidus_gilardii_CR3(0.69)	CCAGACCTACGGGGGGCTGCAGTGGGGAATTTTGGACAATGGGGGCAACCCTGATCCAGCAATGCCGCGTGTGTGAAGAAGGCCTTCGGGTTGTAAAGCACTTTTGTCCGGAAAGAAATCGCGCTGGCTAATACCTGGCGTGGATGACGGTACCGGAAGAATAAGCACCGGCTAACTACGTGCCAGCAGCCGCGGTAATACGTAGGGTGCGAGCGTTAATCGGAATTACTGGGCGTAAAGCGTGCGCAGGCGGTTTTGTAAGACAGGCGTGAAATCCCCGGGCTCAACCTGGGAATGGCGCTTGTGACTGCAAGGCTAGAGTGCGTCAGAGGGGGGTAGAATTCCACGTGTAGCAGTGAAATGCGTAGAGATGTGGAGGAATACCGATGGCGAAGGCAG…
Otu59	0	0.026934	d:Bacteria(1.00),p:Proteobacteria(1.00),c:Gammaproteobacteria(1.00),o:Burkholderiales(1.00),f:Hydrogenophilaceae(1.00),g:uncultured(1.00)	CCAGACCTATGGGGGGCTGCAGTGGGGAATTTTGGACAATGGGCGAAAGCCTGATCCAGCCATGCCGCGTGCGGGAAGAAGGCCTTCGGGTTGTAAACCGCTTTCGGCCGGGACGAAATCGCCCGCATGAACAGTGTGGGTGGATGACGGTACTGGCAGAAGAAGCACCGGCTAACTACGTGCCAGCAGCCGCGGTAATACGTAGGGTGCGAGCGTTAATCGGAATTACTGGGCGTAAAGCGTGCGCAGGCGGCCCTTTAAGTCAGGTGTGAAAGCCCCGGGCTTAACCTGGGAATGGCGCTTGAAACTGGAGGGCTTGGAGTGCGGCAGAGGGGGGTGGAATTCCTGGTGTAGCGGTGAAATGCGTAGAGATCAGGAGGAACACCGATGGCGAAGGCA…
Otu32	0.769276	1.8375	d:Bacteria(1.00),p:Proteobacteria(1.00),c:Gammaproteobacteria(1.00),o:Methylococcales(0.84),f:Methylococcaceae(0.84)	CCAGACCTATGGGGTGCTGCAGTGGGGAATATTGGACAATGGGCGCAAGCCTGATCCAGCAATGCCGCGTGGGTGAAGAAGGCCTGCGGGTTGTAAAGCCCTTTGAGCCGGGAAGAAGGGCGGGGTGTTAAGACCATCCTGCATTGACGTTACCGGCAGAACAAGCACCGGCTAACTCCGTGCCAGCAGCCGCGGTAATACGGAGGGTGCGAGCGTTAATCGGAATTACTGGGCGTAAAGCGCGCGTAGGCGGTTCGTTAAGTCCGCTGTGAAAGCCCTGGGCTTAACCTGGGAATGGCAGTGGATACTGACGGACTGGAGTGTGGTAGAGGGTGGCGGAATTTCCGGTGTAGCAGTGAAATGCGTAGAGATCGGAAGGAACACCAGTGGCGAAGGCGG…
Otu42	3.01793	0.846925	d:Bacteria(1.00),p:Proteobacteria(1.00),c:Gammaproteobacteria(1.00),o:Salinisphaerales(1.00),f:Solimonadaceae(1.00),g:Nevskia(0.97),s:uncultured_bacterium(0.97)	CCAGACCTATGGGGGGCTGCAGTGGGGAATATTGGACAATGGGCGCAAGCCTGATCCAGCAATGCCGCGTGTGTGAAGAAGGCCTTCGGGTTGTAAAGCACTTTGATCCGGGAAGAAAAAGCTCGGCCTAATACGCCGAGCCTTGACGGTACCGGAGGAACAAGCACCGGCTAACTCTGTGCCAGCAGCCGCGGTAATACAGAGGGTGCAAGCGTTAATCGGATTTACTGGGCGTAAAGCGTGCGTAGGCGGTTCGTTAAGTCGGTTGTGAAAGCCCTGGGCTTAACCTGGGAATGGCAGTCGATACTGGCGGACTCGAGTACGGTAGAGGGCGGCGGAATTCCGGGTGTAGCGGTGAAATGCGTAGATATCCGGAGGAACACCGATGGCGAAGGCAAC…
Otu83	1.30777	0.0299267	d:Bacteria(1.00),p:Proteobacteria(1.00),c:Gammaproteobacteria(1.00),o:Xanthomonadales(0.95),f:Rhodanobacteraceae(0.92)	CCAGACCTATGGGGGGCAGCAGTGGGGAATATTGGACAATGGGCGCAAGCCTGATCCAGCAATGCCGCGTGTGTGAAGAAGGCCTTCGGGTTGTAAAGCACTTTTATCGGGAGCGAAATCGTTTCGGCTAATACCCGGAGCGTCTGACGGTACCCGATGAATAAGCACCGGCTAACTCCGTGCCAGCAGCCGCGGTAATACGGAGGGTGCAAGCGTTAATCGGAATTACTGGGCGTAAAGCGTGCGTAGGCGGTTCGTTAAGTCCGTTGTGAAATCCCCGAGCTCAACTTGGGAATGGCAGTGGATACTGGCGGGCTGGAGTGCGGTAGAGGAGGGTGGAATTCCCGGTGTAGCGGTGAAATGCGTAGAGATCGGGAGGAACATCAGTGGCGAAGGCGG…
Otu93	1.12433	0.0209487	d:Bacteria(1.00),p:Proteobacteria(1.00),c:Gammaproteobacteria(1.00),o:Xanthomonadales(1.00),f:Xanthomonadaceae(1.00),g:Thermomonas(0.96),s:uncultured_bacterium(0.67)	CCAGACCTATGGGGGGCTGCAGTAGGGAATATTGGACAATGGGCGCAAGCCTGATCCAGCCATGCCGCGTGAGTGAAGAAGGCCCTCGGGTTGTAAAGCTCTTTTGTCCGGGAAGAAAAGCATCGGGCTAATACCTCGGTGTTCTGACGGTACCGGAAGAATAAGCACCGGCTAACTTCGTGCCAGCAGCCGCGGTAATACGAAGGGTGCAAGCGTTACTCGGAATTACTGGGCGTAAAGCGTGCGTAGGTGGTTTGTTAAGTCTGATGTGAAAGCCCTGGGCTCAACCTGGGAATGGCATTGGAAACTGGCGGACTCGAGTGCGGTAGAGGGGTGTGGAATTCCCGGTGTAGCAGTGAAATGCGTAGAGATCGGGAGGAACACCAGTGGCGAAGGCGA…
Otu128	0.00591751	0	d:Bacteria(1.00),p:Proteobacteria(1.00),c:Gammaproteobacteria(1.00),o:Xanthomonadales(1.00),f:Xanthomonadaceae(1.00),g:Vulcaniibacterium(1.00),s:Vulcaniibacterium_thermophilum(1.00)	CCAGACCTATGGGTGGCAGCAGTGGGGAATATTGGACAATGGGCGCAAGCCTGATCCAGCCATGCCGCGTGGGTGAAGAAGGCCTTCGGGTTGTAAAGCCCTTTTGTCCGGGAAGAAATCGTCTGGGCTAATACCCCGGGCGGATGACGGTACCGGAAGAATAAGCACCGGCTAACTTCGTGCCAGCAGCCGCGGTAATACGAAGGGTGCAAGCGTTACTCGGAATTACTGGGCGTAAAGCGTGCGTAGGCGGTTCGTTAAGTCCGATGTGAAAGCCCTGGGCTCAACCTGGGAACTGCATTGGAAACTGGCGGGCTGGAGTGCGGTAGAGGGTGGCGGAATTCCCGGTGTAGCAGTGAAATGCGTAGATATCGGGAGGAACATCCGTGGCGAAGGCGG…
Otu3	14.8707	6.63474	d:Bacteria(1.00),p:Verrucomicrobiota(1.00),c:Verrucomicrobiae(1.00),o:Chthoniobacterales(1.00),f:Chthoniobacteraceae(1.00),g:Candidatus_Udaeobacter(0.99),s:uncultured_bacterium(0.75)	CCAGACCTATGGGGGGCTGCAGTCGAGAATTTTTCTCAATGGGCGAAAGCCTGAAGGAGCGACGCCGCGTGGAGGATGAAGGTCTTCGGATTGTAAACTCCTGTCATTGGGGAACAAGGCTGCGCGGTTAACTGCCGGGCAGTTTGATAGTACCCGAAGAGGAAGAGACGGCTAACTCTGTGCCAGCAGCCGCGGTAATACAGAGGTCTCAAGCGTTGTTCGGATTCATTGGGCGTAAAGGGTGCGTAGGCGGCGCGGTAAGTCGGGTGTGAAATCTCGGAGCTTAACTCCGAAACTGCATTCGATACTGCCGCGCTCGAGGACTGGAGAGGAGACTGGAATTCACGGTGTAGCGGTGAAATGCGTAGATATCGTGAGGAAGACCAGTGGCGAAGGCGG…
Otu120	0.16569	0.00598534	d:Bacteria(1.00),p:Verrucomicrobiota(1.00),c:Verrucomicrobiae(1.00),o:S-BQ2-57_soil_group(1.00),f:S-BQ2-57_soil_group_fa(1.00),g:S-BQ2-57_soil_group_ge(1.00),s:uncultured_bacterium(0.77)	CCAGACCTATGGGGGGCTGCAGTCGAGGATTTTTCTCAATGGGGGAAACCCTGAAGGAGCGACGCCGCGTGGGGGATGAAGGTCTTCGGATTGTAAACCCCTGTCATCCGGGAACAATGCGAGTCACCTAACACGTGCCTCGTTGATAGTACCGGAAGAGGAAGCCGTGGCTAACTCTGTGCCAGCAGCCGCGGTAATACAGAGACGGCAAGCGTTGTTCGGATTCATTGGGCGTAAAGGGTGCGCAGGCGGTGCGTTAAGTCGGATGTGAAATCTCACAGCCCAACTGTGATAGGTCATTCGAAACTGGCGCGCTCGAGGACTGGAGAGGAGACTGGAATGGTCGGTGTAGCGGTGAAATGCGTAGAGATCGACCAGAACACCGGTGGCGAAGGCGGG…
Otu100	0	0.0329193	d:Bacteria(1.00), unclassified	CCAGACCTATGGGGGGCTGCAGTGGGGGATCTTGCGCAATGGGGGAAACCCTGACGCAGCGACGCCGCGTGGAGGAAGAAGGCCTTCGGGTCGTAAACTCCTGTCAGCGGGGAAGAGGGGGTTGGAGGTGAATAACCTTTGACCTTGACGGTACCCGCAGAGGAAGCCCCGGCCAACTTCGTGCCAGCAGCCGCGGTAAGACGAAGGGGGCGAGCGTTGTTCGGAGTTACTGGGCGTAAAGGGCGTGTAGGCGGTTGAGGAAGTCCTGGGTAAAAGTCCGTCTTTCAAGGGGGGAAAGGCCCCGGAAACTCCTCGACTCGAGGACCGGAGAGGGGAGTGGAATTCCCGGTGTAGCGGTGAAATGCGTAGAGATCGGGAGGAACACCAATGGCGAAGGCA…
Otu38	0.0473401	0.062846	d:Bacteria(1.00), unclassified	CCAGACCTATGGGGGGCTGCAGCGAGGAATCTTGGGCAATGGGCGCAAGCCTGACCCAGCGACGCCGCGTGGGGGAGGACGGCCTTCGGGTTGTAAACCCCTTTTCACCGGGACGAAGGGCTGACGGTACCGGTGGAAGAAGCCCCGGCTAACTACGTGCCAGCAGCCGCGGTAAGACGTAGGGGGCGAGCGTTGTCCGGAGTTACTGGGCGTAAAGCGCGCGCAGGCGGTGCGGTAAGGTCGCGGTGAAAGCCCCTGGCTCACCTGGGGGAGGTCCGCGGCGACTGCCGCACTGGAGGGGGGCAGAGGCCGGTGGAATTCCCGGTGTAGTGGTGAAATGCGTAGAGATCGGGAGGAACACCCGTGGCGAAGGCGGCCGGCTGGGCCCTACCTGACGCT…
Otu112	0.295875	0.0329193	Unclassified	CCAGACCTATGGGGGGCTGCAGCCGGCGTAACCAACAAATGCGCAGACGGCGAGGGATTTTTTCTCATCCGTCGCTCCCTCCAGATTGACATTGTGATTGAGCTTTAAGCCGGCGCCCTTGTGCCATTCAAAAGCGGCAAAGATCAGCCGATCTTTCCCCACCGGTCCTCCCAGAAAAACCGGAATCTGTGCCAGCTTGCCCGGCGGCGGCTCCGCCACCAGATCGGCCACCTGCCGGTCGAGCGGCCGGTTGATGATCACGCCCATGGCCCCTTCCTCAGGATCGTGCTCGGAAAGAAAAAGCACCGCGCGCCGGAAATTGGGATCGAGCAGATTGGGATGCGCAACCAACAACGATCCCGCAAGGCTGCGCGCCGCCGGAGATTCATCAAACAAATC…
	100	99.997
